# Supplementary material for: Integration of comparative transcriptomics and WGCNA characterizes the regulation of anthocyanin biosynthesis in mung bean (Vigna radiata L.)
Source: Front Plant Sci. 2023 Oct 24;14:1251464. doi: 10.3389/fpls.2023.1251464 (PMC10628539; doi:10.3389/fpls.2023.1251464)
Supplement: Supplementary file 4 [file Table_1.xlsx]

## Sheet: Sheet1
Table S1. Primers and their sequences used for the quantitative real-time PCR (qRT-PCR) analysis
gene ID	Forward primers (5'-3')	Reverse primers (5'-3')	Gene name
gene22681	GCTGGAAGAAGAACGCTTGTT	GTTGTTGGATTGAATGGTGGG	4CL
gene10829	CATACTAAAGCATTCCACCGTTG	GAGATACATCACCACCTACCCATT	C4H
gene19202	TCCATTCCAGAAGAAGCCAG	CAGTTATGAGATTCAGAGACACCC	CHI
gene22691	GGATGAAATGAGGAGGAAATC	CGACACTATGAAGAACAACGG	CHS
gene12107	GAATGAAGTGATAAAGCCGACAAT	GGCATAAGAAAGGGACCAACG	DFR
gene21475	GACAAAGTGATAGGTAGGGAGCG	GGTTGAGAGGAGTTGAAGGGTG	F3'5'H
gene5298	GCAACAATACGCAAACTCACCC	CCTTCATCAACCTCCCACACAG	F3H
gene5214	AACCTTCAGGCTCCACCCAT	AATCCTTCGTCCAGCACCG	F3'H
gene22866	GGAGGCTTGCGACGAAGATAC	ATTCCGGCTGTGGACAGATTG	LDOX
gene18394	CTTTCCTTTCCGAGATCTTCAT	GGTTACGGTACTCCTCCACCA	PAL
gene5477	ATTACCTCTTGGTGGTTCCAGAG	TCAGCCAGTTCAGGCATTCAT	UFGT
gene12756	GAAAGTCGTTGAAAAGAACAGGC	GTTGAAGGAGAATCATAAGGCAGT	MYB3
gene6451	GAAGAGTTGTAGACTGAGATGGTTG	CTGTTGTGAGATTGTACTTTGCG	MYB90
gene12736	GGAAGGAGGAGTCAGATAAGGG	AGTTGTGCTAAATGTGAAGGGTC	WD40
gene8752	ACAAGAAATGGTGTCGTATGG	GTGTGAAAGAGGATGAGTGAAGT	bHLH
gene12950	TTGCTGGTGATGATGCTCCAAGGGC	TTTGCCCCATCCCAACCATCACACC	Actin

## Sheet: Sheet2
Table S2. All sample raw data of anthocyanin detection by LC-MS/MS
Index	Compounds	Class	Q1 (Da)	Q3 (Da)	Molecular Weight	Ion mode	Ionization model	Formula	GL-1	GL-2	GL-3	BL-1	BL-2	BL-3	GB-1	GB-2	GB-3	BB-1	BB-2	BB-3	GP-1	GP-2	GP-3	BP-1	BP-2	BP-3	MWXS232632a_R1	MWXS232632a_R2	MWXS232632a_R3	cpd_ID	CAS	kegg_map
Anthocyanidin_04	Cyanidin-3,5-O-diglucoside	Cyanidin	611.2	287.1	611.1612099	Positive	[M]+	C27H31O16+	0.132805488	0.120264218	0.154858814	0.0981737061	0.0675451658	0.0812391518	0.106979712	0.0961562251	0.090270922	N/A	N/A	N/A	N/A	N/A	N/A	N/A	N/A	N/A	N/A	N/A	N/A	C08639	20905-74-2	ko00942
Anthocyanidin_121	Cyanidin-3-O-(6''-O-caffeoyl)rhamnoside	Cyanidin	595.17	287.1	595.1451659	Positive	[M+H]+	C30H27O13+	7.37639225	8.0581951	10.7259984	9.14259369	13.5548144	10.9684665	0.642609048	0.489140064	0.547412361	5.95845697	6.34843973	5.78986076	0.269754553	0.331104051	0.259515571	1.10656534	1.36384099	1.26162366	5.22896	3.56594	5.10044	-	-	-
Anthocyanidin_407	Cyanidin-3-O-(malonyl)(glucoside)galactoside	Cyanidin	697.2	287.1	697.1616038	Positive	[M+H]+	C30H33O19+	N/A	N/A	N/A	N/A	N/A	N/A	N/A	N/A	N/A	N/A	N/A	N/A	N/A	N/A	N/A	0.0425724437	0.0432578418	0.0374763795	0.00993912	0.00973248	0.00719196	-	-	-
Anthocyanidin_143	Cyanidin-3-O-sophorotriose	Cyanidin	773.1	287.1	773.2140333	Positive	[M+H]+	C33H41O21+	N/A	N/A	N/A	N/A	N/A	N/A	N/A	N/A	N/A	N/A	N/A	N/A	N/A	N/A	N/A	0.0371942361	0.0462051687	0.0382538706	0.00947898	0.00868834	0.00642286	-	-	-
Anthocyanidin_10	Cyanidin-3-O-galactoside	Cyanidin	449.1	287.1	449.1083865	Positive	[M]+	C21H21O11+	N/A	N/A	N/A	N/A	N/A	N/A	N/A	N/A	N/A	0.679940653	0.711798899	0.674987252	N/A	N/A	N/A	0.117571062	0.12809785	0.108694125	N/A	N/A	N/A	C08647	142506-26-1	-
Anthocyanidin_16	Cyanidin-3-O-xyloside	Cyanidin	419.1	287.1	419.0978218	Positive	[M]+	C20H19O10+	N/A	N/A	N/A	N/A	N/A	N/A	N/A	N/A	N/A	0.0793363007	0.0730079543	0.0773990979	N/A	N/A	N/A	N/A	N/A	N/A	N/A	N/A	N/A	-	29761-24-8	-
Anthocyanidin_170	Cyanidin-sinapoyl-Galloy-rhamnoside-rhamnoside	Cyanidin	937.24	287.1	937.2402481	Positive	[M+H]+	C43H41O20+	0.00357615012	0.00444261453	0.00518013312	0.00603057704	0.00701405599	0.0081322796	N/A	N/A	N/A	0.00303699308	0.00183889863	0.00289639145	N/A	N/A	N/A	N/A	N/A	N/A	0.00466994	0.00317632	0.00443126	-	-	-
Anthocyanidin_11	Cyanidin-3-O-glucoside	Cyanidin	449.1	287.1	449.1083865	Positive	[M]+	C21H21O11+	N/A	N/A	N/A	0.0591816379	0.0659070876	0.0656667976	N/A	N/A	N/A	14.7622552	15.1501326	14.8988037	N/A	N/A	N/A	8.37013423	9.64604458	7.83691941	1.110436	1.105704	1.01489	C08604	47705-70-4	ko00942,ko01110
Anthocyanidin_27	Delphinidin-3-O-glucoside	Delphinidin	465.1	303.1	465.1033011	Positive	[M]+	C21H21O12+	N/A	N/A	N/A	N/A	N/A	N/A	N/A	N/A	N/A	465.732938	468.215378	455.063738	N/A	N/A	N/A	103.636597	97.8457289	98.6139341	N/A	N/A	N/A	C12138	50986-17-9	ko00942,ko01110
Anthocyanidin_26	Delphinidin-3-O-galactoside	Delphinidin	465.1	303.1	465.1033011	Positive	[M]+	C21H21O12+	N/A	N/A	N/A	N/A	N/A	N/A	N/A	N/A	N/A	33.0702275	33.5096879	31.6718965	N/A	N/A	N/A	8.57868141	8.18786743	8.05132989	N/A	N/A	N/A	-	197250-28-5	-
Anthocyanidin_397	Delphinidin-3-O-(6''-O-coumaroyl)rhamnoside-5-O-galactoside	Delphinidin	757.2	303.1	757.1979893	Positive	[M+H]+	C36H37O18+	0.516027038	0.379385861	0.701250504	0.697041444	0.988816756	0.927473002	N/A	N/A	N/A	0.061781998	0.060674485	0.0768185919	N/A	N/A	N/A	N/A	N/A	N/A	0.1490628	0.1370726	0.195857	-	-	-
Anthocyanidin_399	Delphinidin-3-O-glucoside-5-O-galactoside	Delphinidin	627.2	303.1	627.1561245	Positive	[M+H]+	C27H31O17+	N/A	N/A	N/A	N/A	N/A	N/A	N/A	N/A	N/A	N/A	N/A	N/A	N/A	N/A	N/A	0.0688095144	0.0643543105	0.0655085351	N/A	N/A	N/A	-	-	-
Anthocyanidin_32	Delphinidin-3-O-rutinoside-5-O-glucoside	Delphinidin	773.21	303.1	773.2140333	Positive	[M]+	C33H41O21+	0.043277845	0.0574334518	0.0581430012	0.149492366	0.15432162	0.160960338	0.0263349564	0.021222067	0.0273941236	0.0326356083	0.0314695085	0.0261967052	N/A	N/A	N/A	N/A	N/A	N/A	0.0491312	0.0525796	0.064492	-	-	-
Anthocyanidin_228	Delphinidin-3-O-(coumaroyl)glucoside-5-O-glucoside	Delphinidin	773.19	303.1	773.192904	Positive	[M+H]+	C36H37O19+	0.120734867	0.109722551	0.108156515	0.0978235177	0.0719344848	0.0939630866	0.0464781903	0.0366622107	0.033277001	0.040007913	0.0418990414	0.0386083546	N/A	N/A	N/A	N/A	N/A	N/A	0.0639494	0.0536344	0.0525772	-	-	-
Anthocyanidin_29	Delphinidin-3-O-rutinoside	Delphinidin	611.1	303.1	611.1612099	Positive	[M]+	C27H31O16+	0.0438720743	0.0400059242	0.0418410649	0.06651279	0.0664685329	0.0773261339	0.0270438223	0.0202043097	0.0257969605	2.29386746	2.20642464	2.10586389	N/A	N/A	N/A	1.56567509	1.46876899	1.17457721	0.0247068	0.0349346	0.0266206	C16315	15674-58-5	ko00942
Anthocyanidin_51	Malvidin-3-O-glucoside	Malvidin	493.1	331.1	493.1346012	Positive	[M]+	C23H25O12+	N/A	N/A	N/A	N/A	N/A	N/A	N/A	N/A	N/A	0.27418002	0.270536406	0.272775054	N/A	N/A	N/A	N/A	N/A	N/A	N/A	N/A	N/A	C12140	18470-06-9	ko00942
Anthocyanidin_43	Malvidin	Malvidin	331.2	275.1	331.0817778	Positive	[M]+	C17H15O7+	0.0210355125	0.0160119471	0.0157226503	0.0287215943	0.0293712527	0.0276982132	N/A	N/A	N/A	N/A	N/A	N/A	N/A	N/A	N/A	N/A	N/A	N/A	0.003694	0.00277846	0.00411436	C08716	10463-84-0	-
Anthocyanidin_68	Pelargonidin-3-O-glucoside	Pelargonidin	433.2	271.1	433.1134719	Positive	[M]+	C21H21O10+	0.0532746166	0.0460373223	0.0542910448	0.0204324807	0.0226694461	0.0291517769	0.0210107527	0.0231336792	0.0213321175	N/A	N/A	N/A	N/A	N/A	N/A	0.0805155942	0.0793193924	0.0823852719	0.0356922	0.0362092	0.040765	C12137	47684-27-5	ko00942,ko01100,ko01110
Anthocyanidin_56	Pelargonidin	Pelargonidin	271.1	215.1	271.0606485	Positive	[M]+	C15H11O5+	N/A	N/A	N/A	N/A	N/A	N/A	N/A	N/A	N/A	N/A	N/A	N/A	N/A	N/A	N/A	0.0575643506	0.0675300848	0.0710522033	0.0547806	0.0638094	0.0585048	C05904	7690-51-9	ko00941,ko00942,ko01100,ko01110
Anthocyanidin_396	Pelargonidin-3,5-O-Digalactoside	Pelargonidin	595.1	271.1	595.1662953	Positive	[M+H]+	C27H31O15+	0.485575061	0.516277646	0.541127471	0.167567321	0.174351003	0.168191832	0.2101197	0.212909018	0.199350355	0.275936696	0.257436264	0.276469896	1.12038203	1.19592931	1.1978506	51.2222661	52.5072006	44.1270345	13.91972	13.23418	13.37944	-	-	-
Anthocyanidin_273	Pelargonidin-3-O-(6''-O-malonyl)galactoside	Pelargonidin	519.11	271.1	519.1138658	Positive	[M+H]+	C24H23O13+	N/A	N/A	N/A	N/A	N/A	N/A	N/A	N/A	N/A	N/A	N/A	N/A	N/A	N/A	N/A	0.187690683	0.193626356	0.153296745	0.0441542	0.0455828	0.0480526	-	-	-
Anthocyanidin_280	Pelargonidin-3-O-glucoside-5-O-galactoside	Pelargonidin	595.16	271.1	595.1662953	Positive	[M+H]+	C27H31O15+	0.033821025	0.0365744471	0.0340599032	0.0272151497	0.0290810006	0.0253856273	0.0273422601	0.0264938148	0.0271400203	N/A	N/A	N/A	0.0577656374	0.0576523034	0.055838795	0.321500197	0.340937068	0.276373561	0.1018978	0.1108964	0.1039846	-	-	-
Anthocyanidin_277	Pelargonidin-3-O-(6''-O-xylosyl)galactoside	Pelargonidin	565.15	271.1	565.1557306	Positive	[M+H]+	C26H29O14+	0.225976594	0.21325237	0.222119806	N/A	N/A	N/A	0.0570440252	0.0473559457	0.0493236069	N/A	N/A	N/A	0.150074228	0.147211477	0.159926114	0.67879392	0.762043796	0.617598253	0.197517	0.1829826	0.1739434	-	-	-
Anthocyanidin_62	Pelargonidin-3-O-(6-O-p-coumaroyl)-glucoside	Pelargonidin	579.15	271.1	579.1502513	Positive	[M]+	C30H27O12+	0.0908258676	0.0994188389	0.0901252521	0.187711878	0.151295017	0.161440408	0.0827242848	0.11180407	0.113596353	0.0206801187	0.0170158066	0.0176102569	0.0532856295	0.0463562351	0.0666615103	0.0455444137	0.0489717893	0.0456703057	0.109028	0.0960254	0.0911488	C16368	-	ko00942
Anthocyanidin_319	Peonidin-3-O-xyloside	Peonidin	433.11	301.1	433.1134719	Positive	[M+H]+	C21H21O10+	N/A	N/A	N/A	0.167906405	0.177008735	0.165209896	N/A	N/A	N/A	N/A	N/A	N/A	N/A	N/A	N/A	N/A	N/A	N/A	0.035355	0.0473364	0.0414576	-	-	-
Anthocyanidin_75	Peonidin	Peonidin	301.1	245.3	301.0712131	Positive	[M]+	C16H13O6+	N/A	N/A	N/A	N/A	N/A	N/A	N/A	N/A	N/A	0.453343225	0.351800938	0.413918415	N/A	N/A	N/A	0.141061784	0.185939239	0.136710401	N/A	N/A	N/A	C08726	-	-
Anthocyanidin_94	Petunidin-3-O-(6-O-p-coumaroyl)-glucoside	Petunidin	625.18	317.1	625.1557306	Positive	[M]+	C31H29O14+	N/A	N/A	N/A	N/A	N/A	N/A	0.0197614121	0.0198080008	0.0186183789	0.336001978	0.340750561	0.334214552	0.0146240103	0.0104260127	0.0112477509	0.0352816818	0.0382921681	0.0321214768	0.01385362	0.01183636	0.01238406	-	-	-
Anthocyanidin_98	Petunidin-3-O-glucoside	Petunidin	479.1	317.1	479.1189512	Positive	[M]+	C22H23O12+	N/A	N/A	N/A	N/A	N/A	N/A	N/A	N/A	N/A	1.53987933	1.50118907	1.49377329	N/A	N/A	N/A	0.133834386	0.133874334	0.124714768	N/A	N/A	N/A	C12139	6988-81-4	ko00942
Anthocyanidin_105	Procyanidin B1	Procyanidin	579.1	427.1	578.1424263	Positive	[M+H]+	C30H26O12	N/A	N/A	N/A	N/A	N/A	N/A	N/A	N/A	N/A	N/A	N/A	N/A	N/A	N/A	N/A	0.0178838531	0.0194122509	0.0205960699	N/A	N/A	N/A	-	20315-25-7	-

## Sheet: Sheet3
Table S3.The transcriptomic data characteristics of ZL23 petiole (BB), leaf blade (BL), hypocotyl (BP) and AL12 petiole (GB), leaf (GL) and hypocotyl (GP) of mung bean cultivars were analyzed by sequencing
Samples	Clean reads	Clean bases	GC Content (%)	Q30 (%)	Mapped Reads	Uniq Mapped Reads	Multiple Map Reads	Expressed gene	Novel transcripts
BB-1	21916539	6562394022	45.35	93.39	41,863,2 08 (95.51%)	40,604,6 64 (92.63%)	1,258,54 4 (2.87%)	23413	1651
BB-2	20019754	5993979782	45.33	93.17	38,190,4 18 (95.38%)	37,069,6 02 (92.58%)	1,120,81 6 (2.80%)	23528	1630
BB-3	19564305	5858321724	45.57	93.13	36,847,1 15 (94.17%)	35,609,4 79 (91.01%)	1,237,63 6 (3.16%)	23457	1683
BL-1	38429484	11,488,531,27	46.2	93.14	69,296,5 41 (90.16%)	64,235,3 20 (83.58%)	5,061,22 1 (6.59%)	23369	1648
BL-2	22103875	6619805538	45.02	93.06	42,243,1 69 (95.56%)	40,522,9 94 (91.66%)	1,720,17 5 (3.89%)	23496	1657
BL-3	20400896	6109705006	45.24	93.76	38,870,9 79 (95.27%)	37,332,2 59 (91.50%)	1,538,72 0 (3.77%)	23578	1632
BP-1	19371586	5800477098	45.47	93.25	37,148,9 56 (95.89%)	36,243,3 10 (93.55%)	905,646 (2.34%)	23423	1620
BP-2	19989499	5986752692	45.35	93.34	38,316,3 81 (95.84%)	37,433,1 69 (93.63%)	883,212 (2.21%)	23652	1605
BP-3	19561412	5857790002	45.51	93.29	37,473,3 37 (95.78%)	36,445,6 89 (93.16%)	1,027,64 8 (2.63%)	23586	1645
GB-1	20465056	6128145336	44.67	92.59	39,077,8 17 (95.47%)	38,128,6 35 (93.16%)	949,182 (2.32%)	23531	1663
GB-2	21689708	6495340552	44.87	92.92	41,259,2 97 (95.11%)	40,066,9 10 (92.36%)	1,192,38 7 (2.75%)	23651	1658
GB-3	20739434	6205809964	45.21	92.89	39,555,4 54 (95.36%)	38,502,7 75 (92.83%)	1,052,67 9 (2.54%)	23556	1670
GL-1	24870288	7448533650	45.07	94.12	47,776,2 36(96.05%)	45,867,5 20(92.21%)	1,908,71 6(3.84%)	23452	1653
GL-2	19961245	5978485078	44.98	93.25	38,216,3 84 (95.73%)	36,462,7 07 (91.33%)	1,753,67 7 (4.39%)	23423	1609
GL-3	19719249	5905214594	44.73	93	37,723,2 14 (95.65%)	36,125,0 08 (91.60%)	1,598,20 6 (4.05%)	23603	1624
GP-1	21233768	6357092472	45.31	92.9	40,645,8 67 (95.71%)	39,659,8 31 (93.39%)	986,036 (2.32%)	23632	1647
GP-2	19236210	5759539466	45.29	93.56	36,933,2 52 (96.00%)	35,982,0 85 (93.53%)	951,167 (2.47%)	23582	1639
GP-3	20319845	6084751572	44.7	93.73	39,111,4 85 (96.24%)	38,148,9 85 (93.87%)	962,500 (2.37%)	23496	1676

## Sheet: Sheet4
Table S4.Classification of transcription factors (TFs) and their expression in three organs of two mung bean varieties ZL23 and AL12
Gene	TF families	BB	BL	BP	GB	GL	GP	Significance
gene10831	AP2/ERF	1e-09	1e-09	1e-09	1e-09	1e-09	1e-09	NOT
gene16894	AP2/ERF	1.31992	3.56809	0.660345	3.06871	14.68	1.82961	NOT
gene18343	AP2/ERF	15.8812	26.502	7.07837	6.86656	9.04918	1.40901	SIG
gene19254	AP2/ERF	1e-09	1e-09	1e-09	1e-09	1e-09	1e-09	NOT
gene21210	AP2/ERF	7.67208	6.51605	6.06203	8.55386	9.75593	7.17061	NOT
gene22234	AP2/ERF	23.8941	29.057	24.5118	27.5754	35.6314	25.0839	NOT
gene24184	AP2/ERF	30.3173	68.1611	19.6165	12.7319	50.9548	9.11655	SIG
gene24684	AP2/ERF	5.53773	1.89202	7.44036	1.35886	1.11687	3.70082	SIG
gene27497	AP2/ERF	14.1523	9.18955	17.0031	13.2444	5.46183	15.8016	SIG
gene4633	AP2/ERF	0.57901	0.113009	2.66529	1.16183	0.12834	3.39853	NOT
gene14753	AUX/IAA	1.43508	1.99087	3.3209	2.74132	1.33236	0.126662	NOT
gene14984	AUX/IAA	0.077452	0.213179	1e-09	0.0467293	0.04903	1e-09	NOT
gene15190	AUX/IAA	2.32654	8.48507	0.067267	0.658771	5.56713	10.1751	NOT
gene15805	AUX/IAA	16.6704	17.9259	4.91919	3.80803	33.4366	24.0642	NOT
gene16200	AUX/IAA	33.8391	34.0782	17.232	16.0597	24.2763	20.1358	NOT
gene17208	AUX/IAA	27.6797	41.7539	26.445	20.5716	29.0581	41.1358	NOT
gene17391	AUX/IAA	55.4475	96.6079	12.248	31.7304	30.9461	49.2465	NOT
gene17392	AUX/IAA	177.68	79.7484	55.4684	47.302	13.1711	8.69103	SIG
gene17968	AUX/IAA	93.8529	112.009	6.63774	9.4976	151.897	156.804	NOT
gene18114	AUX/IAA	77.1419	67.4518	56.2907	78.8758	18.2002	10.4556	NOT
gene18115	AUX/IAA	467.953	320.019	146.853	194.98	170.563	63.3449	NOT
gene18967	AUX/IAA	1.86467	1.69455	0.387236	0.794874	0.0821907	0.209771	NOT
gene19414	AUX/IAA	45.6022	14.3633	12.3287	8.68588	0.783271	0.547907	SIG
gene19460	AUX/IAA	9.10894	14.2569	5.66573	11.5967	7.79963	8.36154	NOT
gene19485	AUX/IAA	0.236368	0.0898243	0.0788907	0.201154	0.224772	0.182901	NOT
gene23700	AUX/IAA	137.549	150.781	35.1274	43.5451	125.202	96.4197	NOT
gene28893	AUX/IAA	247.97	170.142	53.4824	67.0568	355.174	205.708	NOT
gene29123	AUX/IAA	23.8209	32.3839	11.0366	25.851	29.9212	30.7276	NOT
gene29124	AUX/IAA	45.495	61.135	25.8752	56.4737	60.834	56.2491	NOT
gene29172	AUX/IAA	0.340732	0.363427	1.45546	1.72551	0.19854	0.200902	NOT
gene4180	AUX/IAA	47.4059	37.0048	15.5738	24.1607	1.51058	4.61668	NOT
gene4181	AUX/IAA	467.25	327.225	62.2013	109.786	9.48146	8.46498	NOT
gene4900	AUX/IAA	0.123173	0.620065	0.020341	0.120238	0.208079	0.379052	NOT
gene548	AUX/IAA	26.4478	15.872	4.58291	2.69363	34.5468	18.3931	SIG
gene7912	AUX/IAA	86.2924	144.988	45.3496	48.7669	79.4985	153.438	NOT
gene8165	AUX/IAA	8.58573	16.0133	3.26347	5.19546	7.92154	6.06346	NOT
gene9450	AUX/IAA	11.3355	13.4191	15.262	25.0468	2.03465	3.10577	NOT
gene9451	AUX/IAA	21.5673	17.7126	5.44697	5.4122	3.78934	2.60981	NOT
gene9498	AUX/IAA	36.752	43.1494	6.31324	10.6255	24.6688	14.8491	NOT
gene9528	AUX/IAA	25.9905	20.8902	6.26108	5.30429	62.4458	42.4386	SIG
gene9828	AUX/IAA	0.0593637	1e-09	0.105851	0.0366453	0.019698	1e-09	NOT
Vigna_radiata_var._radiata_newGene_4737	bHLH	0.669601	0.54561	0.131067	1.74597	1.75942	0.518525	NOT
gene11916	bHLH	35.6276	5.57452	43.2462	34.19	9.49736	36.8309	NOT
gene12685	bHLH	14.6777	19.874	12.0856	10.8048	14.0412	8.46388	SIG
gene12900	bHLH	6.63327	1.33574	4.14076	5.91064	1.31026	3.1528	NOT
gene14107	bHLH	17.6329	11.5993	14.6739	32.2263	28.1466	34.6017	NOT
gene14860	bHLH	7.79464	1.70445	5.82435	7.31628	3.49337	5.11075	NOT
gene15686	bHLH	1.06111	0.151674	0.205175	0.229518	0.225053	0.141452	NOT
gene16002	bHLH	5.28548	1.37898	0.69541	5.24289	2.57459	0.318928	NOT
gene16477	bHLH	5.00522	2.53381	4.89819	6.68231	4.94921	4.43712	NOT
gene16481	bHLH	12.776	10.9856	6.12927	12.3356	11.5604	4.62687	NOT
gene17967	bHLH	55.0165	14.8163	73.6243	63.2579	14.8692	80.1716	NOT
gene20260	bHLH	47.5875	17.1969	48.2363	24.0181	15.4651	27.6575	SIG
gene20640	bHLH	6.29021	2.75188	7.36036	7.46113	2.79646	8.64677	NOT
gene2185	bHLH	56.805	68.4003	64.0077	36.0753	50.842	37.1116	SIG
gene23757	bHLH	0.021118	1e-07	1e-07	0.0219967	1e-07	1e-07	NOT
gene24100	bHLH	10.237	6.55347	8.55821	10.3993	10.1261	8.89499	NOT
gene2592	bHLH	13.5699	5.3392	6.11284	8.12445	4.74193	3.83457	SIG
gene26397	bHLH	1.31289	0.447122	2.21249	0.957768	0.746047	1.00699	NOT
gene2718	bHLH	52.8532	62.9481	34.5889	77.7059	114.187	53.6679	NOT
gene27682	bHLH	46.9051	26.8702	28.0596	60.4134	58.2818	26.7451	NOT
gene28921	bHLH	1.88987	2.17062	0.718133	2.84873	3.25646	0.851214	NOT
gene4262	bHLH	3.56278	4.40224	4.65204	4.2356	4.7107	5.14463	NOT
gene4265	bHLH	10.9224	5.55827	1.68448	13.3466	9.88735	3.03943	NOT
gene5449	bHLH	37.4825	3.15427	46.7156	21.0614	3.80413	36.8695	NOT
gene6217	bHLH	8.3006	5.01978	9.47583	10.5005	6.74283	8.56774	NOT
gene652	bHLH	21.3306	3.34546	4.00022	12.5993	2.94398	2.83634	SIG
gene7483	bHLH	48.6485	14.4834	4.41781	18.4	9.84074	1.53792	SIG
gene8752	bHLH	10.9972	4.93054	2.68909	3.83185	1.89909	1.9651	SIG
gene9165	bHLH	11.323	24.0526	22.2311	9.65738	19.5494	20.214	SIG
gene10833	bIZP	8.92718	2.20843	7.5218	5.70765	2.77805	6.30005	NOT
gene11314	bIZP	7.82421	3.20622	8.6567	9.65187	3.96923	10.5157	NOT
gene11922	bIZP	0.299436	0.082984	0.0662593	0.298163	0.101808	1e-09	NOT
gene1197	bIZP	0.868415	0.597862	0.798105	0.99814	0.787198	0.709822	NOT
gene12210	bIZP	30.0626	21.8741	21.7512	29.034	24.3762	26.0062	NOT
gene12426	bIZP	1e-09	1e-09	1e-09	1e-09	1e-09	1e-09	NOT
gene12727	bIZP	36.8508	27.3033	31.671	50.7834	67.0903	54.3165	NOT
gene13640	bIZP	1.0406	0.261774	1.13871	2.75841	0.752731	2.7787	NOT
gene14420	bIZP	0.419866	0.251255	0.274114	0.255918	0.25481	0.156394	NOT
gene16588	bIZP	8.73362	12.4168	11.507	10.6839	8.00566	10.3849	NOT
gene16930	bIZP	0.047501	6.50435	1e-09	0.336544	0.069257	0.162355	NOT
gene1716	bIZP	21.7138	19.9195	26.9039	14.9781	23.4666	22.684	NOT
gene17642	bIZP	45.7109	38.3108	53.2532	31.584	18.5331	34.8594	SIG
gene18550	bIZP	28.0178	12.2557	20.0137	66.5864	48.35	49.8737	NOT
gene18569	bIZP	1.53176	10.9588	5.20204	0.61741	0.547827	3.18759	SIG
gene22422	bIZP	13.201	18.553	17.3116	18.2565	12.3539	19.9646	NOT
gene23041	bIZP	0.990492	0.151931	3.28819	0.517001	0.195376	3.16959	NOT
gene23382	bIZP	0.1694	1e-09	0.137428	1e-09	1e-09	0.054114	NOT
gene23971	bIZP	2.27016	7.70674	1.14266	2.5675	8.99477	1.71603	NOT
gene24101	bIZP	3.21772	1.32696	0.765788	3.09772	1.79577	1.78021	NOT
gene24566	bIZP	13.3274	9.33738	12.4604	14.0106	10.6586	13.4769	NOT
gene24771	bIZP	10.6355	9.38539	15.2668	14.5394	9.78382	16.0524	NOT
gene24837	bIZP	19.3348	2.90427	6.67017	11.767	2.74532	8.76652	NOT
gene2570	bIZP	227.81	33.6537	322.929	381.372	103.94	600.238	NOT
gene25885	bIZP	26.9565	12.8999	41.5309	14.5819	15.0199	10.3715	NOT
gene26577	bIZP	35.4066	15.459	34.2675	25.4829	14.3572	24.9217	SIG
gene26685	bIZP	13.1991	0.267146	1e-09	2.18299	1.31848	0.143689	NOT
gene2676	bIZP	10.2803	5.45661	11.0936	11.3029	6.61243	12.4401	NOT
gene26953	bIZP	4.92836	1.95518	5.69369	1.60263	1.32997	3.49405	SIG
gene27244	bIZP	18.9019	10.8867	20.9825	14.2385	6.92605	16.1749	SIG
gene28078	bIZP	19.8525	24.565	25.5695	28.1798	23.4568	28.5138	NOT
gene28120	bIZP	13.3455	7.23805	14.5369	14.1424	8.78529	14.4141	NOT
gene28983	bIZP	5.02027	4.15113	6.58497	7.47864	5.28757	8.14759	NOT
gene29359	bIZP	1e-09	1e-09	1e-09	1e-09	1e-09	1e-09	NOT
gene3405	bIZP	1e-09	0.0118303	1e-09	1e-09	1e-09	1e-09	NOT
gene4581	bIZP	0.382884	0.367229	0.337793	2.10876	1.29708	0.781024	NOT
gene4591	bIZP	0.484944	0.019602	0.679199	1.23283	0.573294	1.5102	NOT
gene4838	bIZP	60.8851	108.676	75.0429	46.7673	64.5509	47.5809	SIG
gene5780	bIZP	1e-09	1e-09	1e-09	1e-09	1e-09	1e-09	NOT
gene5806	bIZP	8.08185	5.78867	1.42249	8.33685	5.15065	4.63186	NOT
gene6591	bIZP	9.27601	0.473981	22.3714	2.96643	0.193177	11.203	SIG
gene6679	bIZP	2.09486	16.4541	0.204762	3.2455	29.5763	0.619856	NOT
gene7506	bIZP	4.77217	1.72379	7.74971	4.31182	1.73407	5.80542	NOT
gene8035	bIZP	23.4919	4.2884	41.9635	25.9999	9.15974	44.2061	NOT
gene8583	bIZP	4.03933	0.996258	13.5711	8.81217	1.90776	16.6452	NOT
gene8656	bIZP	15.3316	4.6344	18.7159	4.93044	1.64524	6.44058	SIG
gene8657	bIZP	1.99876	1.56322	4.54028	1.24558	1.09626	3.25938	NOT
gene8768	bIZP	86.5336	32.0371	128.034	45.8195	17.9109	79.0251	SIG
gene9673	bIZP	1e-09	1e-09	1e-09	1e-09	1e-09	1e-09	NOT
gene9900	bIZP	3.19966	0.364564	0.00784233	0.0744607	0.073309	0.0176993	SIG
Vigna_radiata_var._radiata_newGene_2171	C2H2	9.13128	7.32321	9.46308	7.77156	11.1159	4.98053	SIG
Vigna_radiata_var._radiata_newGene_4001	C2H2	1.362	2.35673	0.848856	1.7002	0.604579	0.739758	NOT
gene10179	C2H2	15.0546	19.2868	13.0679	16.0684	16.6803	17.4814	NOT
gene11106	C2H2	0	0	0	0	0	0	NOT
gene11610	C2H2	10.0075	24.62	15.0776	20.6198	12.6569	22.1961	NOT
gene12291	C2H2	7.57952	9.31761	6.49218	5.13354	6.17325	5.29735	NOT
gene13336	C2H2	7.956	7.31757	3.39074	4.42463	7.95365	6.20089	NOT
gene14548	C2H2	0	0	0	0	0.0433357	0.155131	NOT
gene14610	C2H2	17.1031	20.7946	18.5322	28.8508	22.4657	19.4	NOT
gene14884	C2H2	0.298145	0.262218	0.435318	0.0874797	0.385174	0.126684	NOT
gene1719	C2H2	9.4789	13.8696	8.449	10.2137	10.7882	12.2737	NOT
gene17425	C2H2	19.3915	14.8213	21.5623	26.6791	11.2154	15.1014	NOT
gene17551	C2H2	0.032042	0.0175307	0	0	0.0280677	0.0461157	NOT
gene17874	C2H2	55.9509	49.0962	30.4531	41.3764	60.4144	52.3436	NOT
gene18342	C2H2	3.94341	0	0.356388	0	3.24923	0	NOT
gene21342	C2H2	10.2073	35.0804	6.74573	9.767	16.7799	21.4876	NOT
gene26161	C2H2	8.18211	9.44272	8.11747	9.40489	10.4012	10.1648	NOT
gene26340	C2H2	5.22191	4.06758	5.33007	5.0325	5.07979	4.39087	NOT
gene26543	C2H2	7.87566	4.94289	2.92269	2.17023	6.97681	2.74738	SIG
gene4749	C2H2	0.249453	0.410224	0.205265	0.0414033	0.042149	0.066144	NOT
gene5652	C2H2	3.08833	1.68964	29.5175	27.9576	1.16483	1.57968	NOT
gene6480	C2H2	6.41005	6.72819	4.712	5.48113	6.78103	7.05707	NOT
gene6744	C2H2	5.4576	8.75125	3.82069	3.36593	10.1358	9.01225	NOT
gene786	C2H2	42.7332	49.442	8.25082	15.1748	47.8279	45.0952	NOT
gene8546	C2H2	55.037	75.1814	4.64946	13.8085	71.6453	80.0638	NOT
Vigna_radiata_var._radiata_newGene_2520	C3H	0	0	2.73177	0	0	0	NOT
gene10475	C3H	17.2257	22.1199	15.6848	18.5461	17.967	20.6157	NOT
gene11992	C3H	15.2749	18.5056	15.1376	15.2367	23.0951	18.6786	NOT
gene12842	C3H	19.443	18.227	39.6551	30.5044	15.0708	15.3825	NOT
gene13674	C3H	18.926	20.3655	15.5088	16.7671	21.909	20.0416	NOT
gene13707	C3H	28.3089	23.5395	13.4732	23.7289	23.0457	35.9713	NOT
gene14048	C3H	0.620002	0.328547	5.27561	1.34332	1.25732	0.434814	NOT
gene14239	C3H	19.2283	23.9697	12.747	21.2451	24.9932	27.4435	NOT
gene14246	C3H	25.1996	25.5515	8.30806	7.74192	30.5606	25.1046	NOT
gene14273	C3H	0	0	0	0	0	0	NOT
gene14445	C3H	10.4976	13.5502	10.4458	14.1521	12.0536	11.3406	NOT
gene15432	C3H	0.227829	0.196472	0.0106523	0.00648667	0.0844877	0.0828827	NOT
gene15464	C3H	6.08262	5.62627	1.4079	1.40238	4.60853	3.83352	NOT
gene15560	C3H	0.160057	0.0825727	0.408654	0.445469	0.38299	0.296233	NOT
gene16806	C3H	0.824779	1.8146	0.0241763	0.658654	1.52073	4.15006	NOT
gene17402	C3H	12.5477	16.6568	7.30435	9.18749	13.8881	16.8337	NOT
gene17509	C3H	4.72288	10.2202	3.43369	6.21093	5.62542	10.2069	NOT
gene17900	C3H	10.3249	11.8479	14.5782	23.6186	13.5819	10.6079	NOT
gene17971	C3H	9.78707	15.3939	15.4389	13.2875	11.6773	13.6425	NOT
gene18117	C3H	0.0843653	0.126078	0	0	0	0.233261	NOT
gene18302	C3H	25.2054	23.7559	15.4021	18.232	17.4334	19.0993	NOT
gene20444	C3H	6.71181	5.67472	6.6348	6.432	7.64869	6.42517	NOT
gene20694	C3H	0.79553	1.28206	0.856364	1.36232	2.29261	2.27318	NOT
gene21622	C3H	17.7709	23.4129	30.3436	22.7932	18.8014	19.471	NOT
gene21745	C3H	1.33136	1.2064	0.38376	0.413805	9.15872	3.04206	NOT
gene21831	C3H	17.8127	17.0441	18.1418	13.6205	18.6451	19.2791	NOT
gene21832	C3H	9.61498	10.2553	8.75254	10.9122	9.37677	11.8297	NOT
gene21868	C3H	24.0926	27.7894	32.1627	21.365	28.4181	29.6807	NOT
gene22175	C3H	11.2272	4.81422	13.4032	2.92228	15.0699	4.88445	SIG
gene22188	C3H	16.2949	15.2413	15.8748	15.6715	30.2834	17.9526	SIG
gene22979	C3H	3.24809	8.69014	5.26878	4.95605	4.58439	8.34144	NOT
gene23016	C3H	1.70433	2.2883	1.63453	2.05795	1.80909	2.4919	NOT
gene23208	C3H	24.497	26.9707	10.883	12.8647	42.5866	32.2848	NOT
gene2490	C3H	26.8563	30.3567	23.0201	27.9773	26.2541	25.3814	NOT
gene25311	C3H	12.5211	14.3775	11.578	14.7625	13.2614	13.5691	NOT
gene2532	C3H	0.854309	0.76574	0.821727	1.61339	1.04639	0.555162	NOT
gene25615	C3H	0.387653	0.07946	105.245	15.6534	0.824177	0.128401	SIG
gene27684	C3H	15.0739	27.3445	5.36472	6.89068	19.5598	35.6102	NOT
gene27962	C3H	0	0	0	0	0	0	NOT
gene27976	C3H	5.04733	5.34958	3.36713	4.05366	3.24147	5.56379	NOT
gene28570	C3H	11.4096	20.704	18.9742	23.6376	13.6291	18.2822	NOT
gene28596	C3H	2.34125	2.57029	2.91856	2.81559	3.01382	3.4495	NOT
gene28937	C3H	26.4788	28.999	22.1192	27.4519	29.933	26.1267	NOT
gene29687	C3H	11.4792	16.3751	12.0764	8.4687	15.424	16.958	NOT
gene29702	C3H	1.28325	0.87462	0.0134143	0.145146	1.50873	0.749486	NOT
gene29758	C3H	32.2999	34.2533	24.1426	36.6933	40.8694	33.7239	NOT
gene3000	C3H	19.0515	18.6237	39.4886	39.1373	10.6756	14.8697	NOT
gene3281	C3H	29.0517	35.918	39.1831	60.1203	17.9366	22.7202	NOT
gene3510	C3H	0.551571	1.23669	0.339764	1.25966	0.156321	0.628966	NOT
gene3736	C3H	1.22245	0.763652	0.544362	0.456833	0.638504	0.518843	NOT
gene4064	C3H	30.0743	28.8567	21.8587	23.8226	33.2985	28.9043	NOT
gene4191	C3H	3.03717	3.31779	1.53478	2.17781	1.2222	1.73107	NOT
gene4453	C3H	17.6292	16.6116	12.8317	12.2983	25.3816	19.3969	NOT
gene4776	C3H	14.5142	17.2497	4.1229	4.69734	32.1521	28.5505	NOT
gene5722	C3H	27.952	18.3599	43.3051	19.8707	37.9941	35.7161	SIG
gene5799	C3H	22.3082	26.5004	16.7891	21.8665	24.2587	25.6629	NOT
gene5826	C3H	0.0111853	0.0323043	0.0203853	0.0397903	0.0222297	0.0502957	NOT
gene5830	C3H	0	0	0	0	0	0	NOT
gene5905	C3H	12.247	15.4646	12.9396	16.3442	10.9686	13.4667	NOT
gene5919	C3H	49.2396	48.9254	46.0889	42.2083	50.3484	50.548	NOT
gene5972	C3H	33.422	36.3382	30.264	39.1164	35.6524	38.4345	NOT
gene7024	C3H	1.48346	2.96751	0.0701567	0.367503	0.876887	1.196	NOT
gene7297	C3H	0	0	0	0	0	0.097916	NOT
gene7542	C3H	22.786	22.3357	23.5007	19.5475	22.4055	17.8938	SIG
gene8535	C3H	12.5473	13.6525	14.1908	9.4918	18.4869	13.9051	NOT
gene8770	C3H	24.0372	25.8777	19.1405	22.1879	25.1674	26.0315	NOT
gene8851	C3H	4.87261	4.21986	7.5132	3.07359	4.81273	4.87524	NOT
gene9358	C3H	37.7856	53.6544	75.3188	96.0485	59.4115	51.3354	NOT
gene9395	C3H	24.5022	25.3014	18.3703	19.9901	24.015	23.4377	NOT
Vigna_radiata_var._radiata_newGene_1716	GRAS	0.150455	0	0	0.1383	0	0.147721	NOT
Vigna_radiata_var._radiata_newGene_2687	GRAS	0.155122	0.744265	0.0519627	0	0	0.0487913	NOT
Vigna_radiata_var._radiata_newGene_3364	GRAS	1.07462	0.840547	0.62457	1.01721	0.923459	1.02937	NOT
Vigna_radiata_var._radiata_newGene_3640	GRAS	0.599756	0.334829	0.329139	0.396523	0.3105	0.637362	NOT
Vigna_radiata_var._radiata_newGene_3775	GRAS	0	0	0	0.674138	0.207861	0.568354	NOT
Vigna_radiata_var._radiata_newGene_3896	GRAS	0.00622333	0	0.012349	3.2678	1.68185	3.67724	NOT
Vigna_radiata_var._radiata_newGene_4233	GRAS	0.319006	0.148928	0.260119	0.0868783	0.219564	0.203532	NOT
Vigna_radiata_var._radiata_newGene_4416	GRAS	0	3.29529	0.053458	0	0	0	NOT
Vigna_radiata_var._radiata_newGene_4799	GRAS	0.102829	3.10352	0.091374	0	0	0	NOT
Vigna_radiata_var._radiata_newGene_765	GRAS	0.75195	0.635423	0.547029	0.879883	0.466627	0.862135	NOT
gene10024	GRAS	52.7969	40.4584	44.5456	42.7644	31.5968	44.4904	SIG
gene10116	GRAS	8.007	10.6388	6.9474	11.8563	14.6397	6.33525	NOT
gene10716	GRAS	5.98704	2.82202	4.4553	5.52376	3.23423	5.96246	NOT
gene10775	GRAS	0.0336803	0	0.313799	0.0378197	0	0.205401	NOT
gene11434	GRAS	0.894025	0.0798893	0.24106	0.967822	0	0.10815	NOT
gene11539	GRAS	0	0.0665337	0	0	0.0446263	0	NOT
gene11541	GRAS	18.6335	49.5522	19.6709	17.6677	23.6888	14.2525	SIG
gene12289	GRAS	6.20673	3.84576	3.04615	8.72163	5.01502	10.8833	NOT
gene12504	GRAS	11.9372	6.939	10.0199	13.1439	7.31664	12.9548	NOT
gene12805	GRAS	0	0	0	0	0	0	NOT
gene12989	GRAS	0	0	0	0	0	0	NOT
gene13094	GRAS	0	0	0	0	0	0	NOT
gene13401	GRAS	2.36039	2.34711	3.33194	3.47915	1.57676	4.32647	NOT
gene13423	GRAS	0	0	0	0	0	0	NOT
gene1350	GRAS	0	0	0	0	0	0	NOT
gene13603	GRAS	0.0413613	0.31069	0	0.007212	0.0861853	0	NOT
gene13617	GRAS	8.59233	0.943558	8.23238	3.68105	0.866093	3.87286	NOT
gene13880	GRAS	5.51937	0.205779	5.52226	6.73463	0.777135	4.43533	NOT
gene14055	GRAS	0.0860723	0.047911	0.0176973	0.0262877	0.02699	0.004615	NOT
gene1523	GRAS	0	0	0.0255587	0	0	0	NOT
gene1536	GRAS	0	0	0.00845267	0	0	0	NOT
gene15532	GRAS	15.5837	17.6271	9.86004	11.8896	18.5205	5.97226	NOT
gene1564	GRAS	0	0	0	0	0	0	NOT
gene1574	GRAS	0.657503	11.3093	0.399447	1.06727	0.701707	0.179264	NOT
gene1648	GRAS	0	0	0	0	0	0	NOT
gene16900	GRAS	0	0	0	0	0	0	NOT
gene17151	GRAS	0	0	0	0	0	0	NOT
gene17222	GRAS	0.0287657	0	0.381973	0.124731	0.0549657	1.01624	NOT
gene17230	GRAS	73.996	61.9173	75.0082	80.8127	45.4095	71.5654	NOT
gene17291	GRAS	0	0	0	0	0	0	NOT
gene17651	GRAS	0.01134	0	0	0	0	0	NOT
gene17909	GRAS	8.32191	7.5377	11.1337	9.13042	9.05259	10.9388	NOT
gene18205	GRAS	18.3677	5.95195	25.1532	19.892	5.91744	18.6243	NOT
gene1840	GRAS	0	0	0	0	0	0	NOT
gene18443	GRAS	0.296053	0	0.023193	0.207375	0.0588743	0.089706	NOT
gene1855	GRAS	0.0175943	0.0256527	0.0374087	0.142578	0.100618	0.225762	NOT
gene18618	GRAS	6.73742	6.30033	7.01347	7.12974	9.37961	6.61083	NOT
gene18792	GRAS	17.6315	16.6803	13.1305	22.9594	13.0063	9.13169	NOT
gene19629	GRAS	0.040655	0	0	0	0.00886	0	NOT
gene1969	GRAS	11.6075	19.1396	9.34134	8.99613	7.40336	11.9954	NOT
gene20183	GRAS	0	0	0	0	0	0	NOT
gene21036	GRAS	17.8169	34.9291	12.8225	28.9883	41.9476	20.764	NOT
gene21076	GRAS	17.633	11.3566	18.0565	20.5067	11.4139	20.7862	NOT
gene21711	GRAS	16.3793	29.9264	15.4402	23.4101	42.1195	21.0195	NOT
gene22748	GRAS	1.90909	8.54478	3.08062	2.83434	11.9349	4.62037	NOT
gene23057	GRAS	1.87702	2.22923	0.679989	1.261	1.89528	0.896267	NOT
gene2316	GRAS	0	0	0	0	0	0	NOT
gene23222	GRAS	12.264	18.1814	11.9698	8.9216	9.86589	11.4027	SIG
gene23664	GRAS	0.530493	0.116086	1.29842	0.51915	0.0738587	0.6219	NOT
gene2368	GRAS	23.2439	19.2688	24.7128	16.5817	12.8529	20.4558	SIG
gene2412	GRAS	9.75933	9.66372	6.18231	10.2264	11.8686	7.2555	NOT
gene2417	GRAS	8.59237	5.99939	3.55388	8.80732	5.60616	3.4407	NOT
gene24535	GRAS	0	0	0	0.186744	0	0.137613	NOT
gene24571	GRAS	8.84453	0.235265	18.0959	5.00381	0.304012	8.76122	NOT
gene24706	GRAS	9.39653	8.27826	8.80928	6.34645	9.82984	7.28702	NOT
gene24858	GRAS	0	0	0	0	0	0	NOT
gene24928	GRAS	39.6577	40.3325	31.8788	26.9148	12.2004	14.8475	SIG
gene25289	GRAS	0	0	0	0	0	0	NOT
gene25481	GRAS	8.84514	5.2512	5.94886	11.9389	6.58075	9.30925	NOT
gene25680	GRAS	11.3973	2.97761	9.84519	10.777	2.75895	10.5773	NOT
gene26189	GRAS	0.0465797	0.0220127	0.03864	0	0	0	NOT
gene26218	GRAS	5.37633	4.15042	5.51771	5.96434	4.1773	5.13973	NOT
gene26346	GRAS	14.6725	17.6829	13.3256	12.8899	19.3009	11.6269	NOT
gene27400	GRAS	9.69729	5.01619	9.25424	9.72398	6.85082	9.91346	NOT
gene27431	GRAS	0	0	0	0	0	0	NOT
gene27518	GRAS	0	0	0	0	0	0	NOT
gene27697	GRAS	4.60006	4.38417	5.1407	3.80137	3.89487	3.9092	NOT
gene27806	GRAS	0.438733	2.6645	1.27131	0.886387	1.9166	1.2087	NOT
gene2788	GRAS	30.9041	32.1299	26.6354	24.7628	40.0998	18.5541	NOT
gene2789	GRAS	5.16099	6.64498	9.57786	4.58705	2.19562	5.31685	SIG
gene2790	GRAS	12.4537	8.05012	14.7696	12.6595	7.68639	14.3238	NOT
gene2791	GRAS	6.38559	6.19878	5.15296	7.20671	8.03239	5.04081	NOT
gene27947	GRAS	0	0	0	0	0	0	NOT
gene28083	GRAS	0	0	0	0.015684	0	0	NOT
gene28386	GRAS	0.323484	0.03857	0.4456	0.220304	0.079863	0.170865	NOT
gene28668	GRAS	0.229842	0.270279	0.176063	0	0	0	NOT
gene28877	GRAS	2.87155	2.38013	3.74771	4.65365	4.2488	3.70786	NOT
gene29126	GRAS	0	0	0	0	0	0	NOT
gene29136	GRAS	13.9396	10.9299	10.5854	13.6884	8.67776	8.44435	NOT
gene3220	GRAS	0	0	0	0	0	0	NOT
gene3334	GRAS	0.152349	0.64433	0.429601	0.250058	0.318425	1.39641	NOT
gene3404	GRAS	0	0	0	0	0	0	NOT
gene4844	GRAS	0	0.0321177	0.044429	0	0	0	NOT
gene5022	GRAS	97.5979	35.1577	77.9096	59.1604	46.9213	79.8854	NOT
gene5036	GRAS	5.95225	6.11495	7.87439	6.26825	5.55063	7.3082	NOT
gene5330	GRAS	0	0	0	0	0	0	NOT
gene5562	GRAS	3.25249	10.3173	8.25651	2.17006	1.36733	2.9153	SIG
gene5563	GRAS	8.37331	14.0168	13.4448	9.53868	10.6995	9.93003	NOT
gene5564	GRAS	12.8758	6.28006	10.574	5.11587	2.85248	5.66188	SIG
gene5823	GRAS	0	0	0	0	0	0	NOT
gene7561	GRAS	0	0	0	0	0	0	NOT
gene7748	GRAS	0.722339	0.421565	0.654616	0.700474	0.575937	0.502965	NOT
gene7929	GRAS	48.6504	31.4408	19.8164	41.3286	28.2769	18.1743	SIG
gene9123	GRAS	0.0415437	0	0	0.0359883	0	0.025104	NOT
gene9850	GRAS	0	0.003556	0	0	0	0	NOT
gene13756	HD-ZIP	30.4841	12.6735	28.0867	39.7144	20.4427	27.7341	NOT
gene20032	HD-ZIP	0.436563	0.479301	0.372793	1.22258	0.781283	1.13823	NOT
gene22940	HD-ZIP	57.2395	18.5843	42.8362	41.4564	12.8952	23.1659	SIG
gene10339	HSF	0.765244	0	0.0464387	0.284334	0	0.039022	NOT
gene11850	HSF	2.72977	0.264321	7.73373	2.15879	0.729776	9.93225	NOT
gene11995	HSF	19.8901	2.5892	16.4064	30.423	7.05472	32.5534	NOT
gene12266	HSF	0	0	0.674841	0	0	0.909729	NOT
gene12625	HSF	6.18638	6.32799	7.50734	7.26235	7.7144	7.67456	NOT
gene13524	HSF	14.0002	61.4911	31.1308	30.0496	9.39341	33.7964	NOT
gene14244	HSF	0	0.054546	0	0	0	0	NOT
gene15073	HSF	5.60682	3.35857	5.90845	11.7436	4.44691	11.6682	NOT
gene15074	HSF	0.508339	0.0298703	3.87594	0.784167	0.2102	3.26274	NOT
gene15748	HSF	11.5982	11.3691	16.0227	12.2086	8.51971	11.7149	NOT
gene16226	HSF	3.87408	0.563722	16.0898	5.82465	1.4508	19.4362	NOT
gene16537	HSF	0	0	0.0488	0	0	0.04332	NOT
gene17069	HSF	1.5478	1.76302	1.83817	2.41723	1.37313	3.01276	NOT
gene17426	HSF	1.99762	5.22169	1.25314	1.30095	7.21053	0.792786	NOT
gene18673	HSF	5.26669	6.37884	15.8083	7.90701	3.41748	11.4406	NOT
gene18739	HSF	0.413736	0.732853	4.72431	2.18019	0.442756	11.3391	NOT
gene20983	HSF	6.31126	7.42639	10.2149	8.44063	7.44923	10.517	NOT
gene2144	HSF	16.1022	22.0476	15.0286	14.1098	23.8913	8.77616	NOT
gene22023	HSF	3.08153	12.548	5.80606	5.31113	8.9535	6.57039	NOT
gene22677	HSF	16.5172	14.8002	22.6033	19.3899	17.7152	20.1767	NOT
gene22841	HSF	12.2737	4.96276	33.7759	19.2103	8.93673	43.8916	NOT
gene23140	HSF	3.74281	10.8454	6.30764	29.5785	6.35669	27.4781	NOT
gene23658	HSF	21.4885	18.0002	27.6222	25.8341	22.4793	24.6939	NOT
gene24390	HSF	1.67766	7.17578	8.47051	2.21562	0.885723	5.75261	NOT
gene25835	HSF	5.00543	5.99352	6.80091	5.7301	6.82809	4.94179	NOT
gene4165	HSF	1.84706	12.0147	2.43815	1.09912	17.5609	1.89495	NOT
gene4322	HSF	0.100275	3.392	0.551191	0.126604	0.175501	0.214321	NOT
gene4563	HSF	4.27746	6.92963	1.55589	3.26639	7.18329	1.61949	NOT
gene585	HSF	18.9973	3.19368	41.0496	34.2656	14.4023	37.263	NOT
gene7165	HSF	0	0	0	0	0	0	NOT
gene8353	HSF	4.99592	6.22789	7.74313	21.8189	10.2776	18.4366	NOT
gene8479	HSF	14.036	0.490117	9.38162	6.04977	0.867582	6.24987	NOT
gene1011	MADS	31.2148	13.3412	38.2569	3.50486	4.37353	3.93325	SIG
gene10246	MADS	6.34941	0.33206	7.22154	5.50664	0.852018	3.30631	NOT
gene10347	MADS	0	0	0	0	0	0	NOT
gene10837	MADS	12.6345	9.8457	12.4345	15.528	10.7919	15.0188	NOT
gene11079	MADS	0.804626	0.716115	0.57984	1.05828	1.17974	1.09932	NOT
gene11513	MADS	1.16917	0.173552	0.0936347	1.06157	0.717365	0.045165	NOT
gene11546	MADS	0	0	0	0	0	0	NOT
gene11548	MADS	0	0	0	0	0	0	NOT
gene12599	MADS	0	0.013547	0.015191	0	0	0	NOT
gene13026	MADS	0	0	0	0	0	0	NOT
gene13322	MADS	0	0	0	0	0	0	NOT
gene13863	MADS	7.43948	16.6985	0	11.1638	20.742	0	NOT
gene13941	MADS	6.08776	1.91005	0.791712	8.01575	4.06357	2.01778	NOT
gene13977	MADS	0	0	0	0	0	0	NOT
gene13978	MADS	0.260398	0.078383	0.119708	0	0.095269	0	NOT
gene14344	MADS	0	0.0447087	0	0	0	0.074001	NOT
gene14408	MADS	0.0275113	0	0	0.024915	0	0	NOT
gene14409	MADS	12.3383	10.4315	25.0296	3.9547	13.5317	3.86357	NOT
gene14675	MADS	0.441414	0	0	0.747108	0	0	NOT
gene15336	MADS	0	0	0	0	0	0	NOT
gene15830	MADS	0.051454	0	0.250286	0	0	0.0247013	NOT
gene15831	MADS	0	0	0	0	0	0	NOT
gene15833	MADS	0	0	0	0.021238	0	0.0295103	NOT
gene16359	MADS	0	0	0	0	0	0	NOT
gene16540	MADS	0.305091	0.172066	1.50515	1.32785	0.573786	2.53653	NOT
gene17782	MADS	0.266971	0.00817	0.384734	0.359382	0	0.184064	NOT
gene18700	MADS	1.26838	1.14374	0.084998	0.857517	1.12482	0.0228413	NOT
gene18704	MADS	54.7027	3.9467	136.352	7.2315	2.12338	79.4739	SIG
gene18789	MADS	0.580845	0.201296	0.574636	0.865786	0.706131	0.774893	NOT
gene18790	MADS	0	0	0	0	0	0	NOT
gene18791	MADS	0.048989	0.014217	0	0	0	0.04558	NOT
gene19758	MADS	17.1684	15.2575	13.4724	20.4301	22.8688	21.3091	NOT
gene20919	MADS	0	0	0	0	0	0	NOT
gene20982	MADS	0.03152	0	0.0388613	0.0155877	0	0.0602553	NOT
gene22000	MADS	0.012555	0.295761	0	0	0.33799	0.0115473	NOT
gene22316	MADS	5.57942	2.87781	4.41207	6.92902	2.66349	5.01299	NOT
gene2232	MADS	7.08682	0.853221	14.8135	9.35061	0.582958	18.7106	NOT
gene22334	MADS	0.0454427	1.14418	0	0	0.268318	0	NOT
gene22335	MADS	0.670956	1.95296	0.785537	0.823311	1.81329	0.976667	NOT
gene22580	MADS	0	0	0	0	0	0	NOT
gene23317	MADS	26.834	12.0698	8.20105	32.036	38.2362	16.7131	NOT
gene23715	MADS	0.941925	0.282204	8.33633	0.312632	0.0892557	1.02015	NOT
gene23750	MADS	12.0992	12.4583	9.93825	17.5055	14.8445	9.93822	NOT
gene24275	MADS	0	0	0	0	0	0	NOT
gene24892	MADS	0.428823	0	0.042455	0.273656	0	0.0248447	NOT
gene24893	MADS	0	0	0.0828063	0	0.0758927	0	NOT
gene24967	MADS	0	0	0.006168	0	0	0.016949	NOT
gene25236	MADS	0.193155	0	0	0	0.110153	0.0629587	NOT
gene25386	MADS	28.6942	52.1805	9.59924	12.3257	64.7977	8.652	NOT
gene25387	MADS	0.801747	0.0461607	0.970146	0.378125	0	0.631595	NOT
gene25438	MADS	1.27738	0.305864	0.010605	1.07203	0.596654	0.117963	NOT
gene25439	MADS	0	0.016391	0	0.0580253	0	0	NOT
gene25708	MADS	0	0	0	0	0	0.0139133	NOT
gene26299	MADS	0	0	0	0	0	0	NOT
gene26945	MADS	0	0	0	0	0	0	NOT
gene26946	MADS	0	0	0	0	0	0	NOT
gene27127	MADS	8.12824	8.743	9.16585	7.40287	9.20559	8.82711	NOT
gene27424	MADS	28.5976	57.3257	12.8744	22.0586	50.6403	10.1632	SIG
gene27996	MADS	0	0	0	0	0	0	NOT
gene28433	MADS	9.15175	8.08057	8.13058	9.20335	7.11114	8.31532	NOT
gene3349	MADS	0	0.0767577	0	0.00457333	0.121179	0	NOT
gene3675	MADS	0.196517	2.00196	0.655658	0.251931	5.82702	0.00725067	NOT
gene3921	MADS	39.8986	42.6847	75.9365	12.4209	34.4369	45.4664	SIG
gene5483	MADS	0	0	0	0	0	0	NOT
gene6554	MADS	0.0456073	0.011187	0	0	0	0	NOT
gene6555	MADS	0.447929	3.87855	0.147714	0.537978	2.90558	0	NOT
gene7672	MADS	0	0	0.063533	0	0	0	NOT
gene7874	MADS	32.3359	18.6676	5.96853	30.0316	15.3281	6.91618	NOT
gene8606	MADS	0	0.0101087	0	0	0	0	NOT
gene8732	MADS	32.6615	54.1737	26.7924	25.165	69.14	28.81	NOT
gene9157	MADS	0.159574	0	8.65512	0.402527	0.0633437	8.32764	NOT
gene9781	MADS	0.0308473	0.0158743	0.0499343	0.106747	0	0.129705	NOT
Vigna_radiata_var._radiata_newGene_3976	MYB	37.7641	4.97429	28.6315	3.49473	0.582305	1.17066	SIG
Vigna_radiata_var._radiata_newGene_4853	MYB	28.4633	3.19284	27.6872	1.54095	0.0625267	1.69424	SIG
gene10369	MYB	1e-07	1e-07	1e-07	1e-07	1e-07	1e-07	NOT
gene10555	MYB	1e-07	0.0149223	0.118766	1e-07	0.147138	0.0272137	NOT
gene10693	MYB	3.59259	0.441164	3.59215	0.712785	0.192232	0.192984	SIG
gene10726	MYB	9.5052	78.0001	3.33343	4.20322	12.6482	1.71742	SIG
gene10766	MYB	15.0371	17.4934	14.6979	19.9883	40.2629	22.0868	NOT
gene10931	MYB	1e-07	1e-07	1e-07	1e-07	1e-07	1e-07	NOT
gene1129	MYB	9.37719	0.272394	9.71534	11.439	1.86445	16.1773	NOT
gene11500	MYB	2.4763	0.158685	1.8037	0.225681	0.0270223	0.112734	SIG
gene11540	MYB	1e-07	1e-07	1e-07	1e-07	1e-07	1e-07	NOT
gene11581	MYB	17.8446	11.7486	15.7409	18.2571	12.6391	14.6614	NOT
gene11901	MYB	0.671878	1e-07	1.18164	0.57608	0.102566	0.870465	NOT
gene11908	MYB	0.267341	0.212466	1.04849	0.19269	0.432204	0.809236	NOT
gene11909	MYB	20.9138	18.8036	61.7904	30.4812	16.6269	35.1337	NOT
gene11967	MYB	10.1495	23.6942	17.8886	12.5099	15.4511	6.45515	NOT
gene1199	MYB	0.280147	0.02131	1.22745	0.541804	0.233909	0.671988	NOT
gene1200	MYB	1e-07	1e-07	0.144699	1e-07	1e-07	0.0950123	NOT
gene12037	MYB	1.18757	2.39223	1.08972	0.398743	0.476572	0.475389	NOT
gene12662	MYB	26.0435	15.411	24.0005	37.8052	24.1681	34.8581	NOT
gene12756	MYB	47.6851	3.94634	28.3108	0.890017	0.0517773	0.237881	SIG
gene12952	MYB	5.64527	2.40319	4.94277	7.21142	4.99962	4.36554	NOT
gene13024	MYB	1.86316	0.203993	0.0461653	0.852477	0.386879	0.127603	NOT
gene13032	MYB	0.0486613	1e-07	1e-07	0.056376	0.0237417	1e-07	NOT
gene13165	MYB	0.298503	0.0983903	0.101127	0.28659	1e-07	0.042199	NOT
gene13568	MYB	60.6972	39.8895	90.5711	50.4852	40.8881	51.0447	NOT
gene13622	MYB	4.50331	4.11493	3.87782	4.63567	3.12841	4.60996	NOT
gene13648	MYB	0.131173	0.347672	0.0140133	0.236853	0.662754	0.0656843	NOT
gene1376	MYB	8.01244	1.1607	9.97566	11.9577	4.99371	12.8618	NOT
gene13764	MYB	1.90359	0.140995	0.208791	1e-07	0.0273247	0.02321	NOT
gene1379	MYB	2.66933	1.70488	2.37335	3.40582	2.05409	3.31685	NOT
gene13854	MYB	2.82165	0.11055	7.74512	2.12614	0.267823	6.64291	NOT
gene14061	MYB	1e-07	1e-07	1e-07	1e-07	1e-07	1e-07	NOT
gene14172	MYB	0.60117	5.25193	0.389659	2.31724	20.9857	3.10125	NOT
gene14332	MYB	2.03003	1.41712	1.26777	0.793869	0.818455	1.3601	NOT
gene14956	MYB	1e-07	1e-07	1e-07	1e-07	1e-07	1e-07	NOT
gene15107	MYB	0.032889	0.0877643	0.018147	1e-07	1e-07	1e-07	NOT
gene15247	MYB	0.55025	2.43122	1.37983	0.781449	0.756211	1.86553	NOT
gene15379	MYB	1e-07	1e-07	1e-07	1e-07	1e-07	1e-07	NOT
gene15687	MYB	19.9803	113.242	75.1779	33.9507	38.0269	27.7885	NOT
gene15863	MYB	0.153534	0.048055	0.116238	0.184709	0.0211587	0.0983643	NOT
gene16103	MYB	76.0971	43.9649	112.348	75.6374	30.473	86.5338	SIG
gene16150	MYB	0.204836	0.00669967	0.113239	0.137224	1e-07	0.0721527	NOT
gene16277	MYB	11.5612	8.30619	14.3174	5.0075	2.76289	7.68069	SIG
gene16884	MYB	1e-07	1e-07	1e-07	1e-07	1e-07	0.032736	NOT
gene17135	MYB	0.331576	0.528247	3.15108	0.385533	0.141715	1.26815	NOT
gene17624	MYB	4.8062	0.196201	0.618887	0.391706	0.724435	0.3528	NOT
gene17676	MYB	0.0145987	0.0218797	1e-07	1e-07	0.0372377	1e-07	NOT
gene17677	MYB	3.3783	4.57829	5.83705	4.5882	2.41513	3.59634	NOT
gene17735	MYB	1e-07	1e-07	1e-07	1e-07	1e-07	1e-07	NOT
gene17789	MYB	4.41106	0.313129	9.49431	5.80652	2.83109	13.4665	NOT
gene18122	MYB	5.14673	27.1678	2.69676	2.03778	4.68014	0.795849	NOT
gene18218	MYB	1e-07	0.0515023	1e-07	0.08478	0.0991613	0.174062	NOT
gene18366	MYB	0.10891	1e-07	1e-07	0.0314947	1e-07	1e-07	NOT
gene18367	MYB	0.0488137	1e-07	0.735441	0.053256	1e-07	0.62261	NOT
gene18610	MYB	19.4464	11.4519	13.2866	10.7986	9.63754	8.13986	SIG
gene18660	MYB	1e-07	1e-07	0.00971333	0.0236857	0.0474047	1e-07	NOT
gene18662	MYB	0.0631493	0.0450723	0.0550277	0.0745793	1e-07	1e-07	NOT
gene19001	MYB	0.530368	0.176423	0.633593	0.325575	0.277051	0.0210337	NOT
gene19565	MYB	0.764505	0.0103193	0.736344	1.18799	0.036308	0.141794	NOT
gene19579	MYB	11.1848	6.91407	14.3395	13.329	8.99204	12.8611	NOT
gene19580	MYB	19.5839	14.4821	21.4073	23.5723	15.3255	21.8171	NOT
gene19618	MYB	1e-07	1e-07	1e-07	1e-07	1e-07	1e-07	NOT
gene19619	MYB	1e-07	1e-07	1e-07	1e-07	1e-07	1e-07	NOT
gene19847	MYB	18.6066	20.7649	21.6754	25.4163	24.5504	21.5617	NOT
gene19929	MYB	0.120121	1e-07	0.112966	0.126437	0.0478547	0.0443053	NOT
gene20021	MYB	0.27261	1e-07	0.169113	0.131564	1e-07	0.0701063	NOT
gene20026	MYB	0.611213	0.12758	0.983649	0.552635	0.1099	1.25673	NOT
gene2006	MYB	13.8054	22.9679	14.134	16.1466	28.1599	16.2377	NOT
gene20324	MYB	11.6987	5.2162	15.4564	13.2584	7.62523	15.6562	NOT
gene20325	MYB	3.10775	1.16761	5.80354	5.15969	4.31616	6.0911	NOT
gene20351	MYB	6.39011	4.63577	14.1656	9.16795	4.03841	9.89134	NOT
gene20360	MYB	1e-07	1e-07	1e-07	1e-07	1e-07	1e-07	NOT
gene20392	MYB	1e-07	1e-07	1e-07	0.023055	0.0963323	1e-07	NOT
gene2097	MYB	1e-07	1e-07	1e-07	0.557178	1e-07	0.170802	NOT
gene21103	MYB	0.0339113	1e-07	0.0366183	0.126006	1e-07	0.0682827	NOT
gene21147	MYB	1e-07	1e-07	1e-07	1e-07	1e-07	1e-07	NOT
gene21292	MYB	18.9273	15.1067	18.0903	41.999	42.2343	32.4829	NOT
gene21526	MYB	19.3718	16.3103	14.9391	17.8471	19.0682	16.0278	NOT
gene21553	MYB	0.643786	2.35727	0.820617	0.789275	0.625714	0.347569	NOT
gene22245	MYB	0.0872807	0.0988527	0.413329	0.970187	2.3386	2.2078	NOT
gene22673	MYB	0.110409	4.39948	0.0882607	0.0942997	0.931222	0.114885	NOT
gene22767	MYB	4.69404	2.5487	2.40683	0.232452	0.36892	0.045867	SIG
gene22799	MYB	70.4194	24.9483	97.2744	67.1443	14.6436	80.4098	SIG
gene22892	MYB	4.15715	2.18009	6.11627	24.6316	7.86834	24.2991	NOT
gene22934	MYB	1e-07	1e-07	1e-07	1e-07	1e-07	1e-07	NOT
gene23037	MYB	1.27444	0.0753023	2.99772	2.09527	0.156482	2.24292	NOT
gene23053	MYB	15.228	11.6334	16.8019	20.6172	12.4537	15.3166	NOT
gene23101	MYB	58.2597	28.2991	44.704	52.1647	33.8046	31.0172	NOT
gene23368	MYB	3.78285	2.85207	4.11606	2.93551	2.1842	3.58962	NOT
gene2355	MYB	1e-07	1e-07	1e-07	0.0569977	0.0561653	0.114447	NOT
gene23663	MYB	0.073315	0.0389223	0.0947253	0.167527	0.281819	0.0238487	NOT
gene23878	MYB	0.482377	0.117875	0.124146	0.080853	0.145289	1e-07	NOT
gene24234	MYB	0.0373993	1e-07	1e-07	1e-07	1e-07	0.0281327	NOT
gene24236	MYB	1e-07	1e-07	1e-07	1e-07	1e-07	1e-07	NOT
gene24237	MYB	1e-07	1e-07	1e-07	1e-07	1e-07	1e-07	NOT
gene24238	MYB	1e-07	0.0138043	0.014591	0.0692387	0.11541	0.154129	NOT
gene24239	MYB	1e-07	1e-07	1e-07	1e-07	1e-07	1e-07	NOT
gene24319	MYB	422.778	514.896	359.244	482.908	770.905	416.711	NOT
gene24432	MYB	1e-07	1e-07	0.0978227	0.0304793	0.034257	0.167767	NOT
gene24581	MYB	0.141361	1e-07	0.019238	0.113044	1e-07	1e-07	NOT
gene24620	MYB	1e-07	1e-07	1e-07	1e-07	1e-07	1e-07	NOT
gene24929	MYB	5.25239	0.130296	17.8199	3.46012	0.174086	17.7782	NOT
gene2521	MYB	22.0902	14.8351	16.4109	13.9532	14.3858	9.40098	SIG
gene253	MYB	0.475842	0.313996	0.120948	0.569402	0.467772	0.327136	NOT
gene25494	MYB	4.04585	2.41911	3.54874	0.734301	0.205478	0.224704	SIG
gene25688	MYB	59.0044	60.3413	49.7094	82.1749	87.3219	72.6887	NOT
gene25925	MYB	1e-07	0.038287	1e-07	1e-07	0.018207	0.0360063	NOT
gene26146	MYB	1e-07	1e-07	1e-07	1e-07	1e-07	1e-07	NOT
gene26202	MYB	0.710897	1.93591	0.302554	0.0813343	0.0959647	1e-07	NOT
gene26223	MYB	6.25995	4.09078	5.93282	5.18743	4.09994	4.66375	NOT
gene263	MYB	2.38316	3.84067	2.02301	1.37344	3.65741	0.5526	NOT
gene26362	MYB	1e-07	0.158813	1e-07	1e-07	0.046562	0.009909	NOT
gene26428	MYB	1.12494	7.4572	10.5477	1.03712	1.93681	7.5615	SIG
gene26778	MYB	1.72507	1.84446	1.84103	2.32382	2.28249	1.99711	NOT
gene2742	MYB	6.07913	0.231907	9.45072	5.14446	1.34073	10.4327	NOT
gene27701	MYB	1e-07	1e-07	1e-07	1e-07	0.010655	1e-07	NOT
gene27726	MYB	2.12311	0.0442503	9.16886	2.287	0.28756	9.42807	NOT
gene278	MYB	2.84479	1.40541	1.21084	2.12142	4.84111	0.564245	NOT
gene27988	MYB	6.37515	6.31332	6.39332	8.17923	6.68085	7.79664	NOT
gene28156	MYB	18.9351	17.8936	18.5031	13.0743	29.9493	17.6922	NOT
gene28166	MYB	0.0631537	1e-07	0.067714	0.0890403	0.008095	0.476781	NOT
gene2827	MYB	66.5735	65.192	79.7197	152.806	84.0622	203.538	NOT
gene28407	MYB	0.0525997	1e-07	0.0532587	0.0712667	1e-07	0.59691	NOT
gene28501	MYB	0.821447	0.333346	7.0375	1.52066	0.348037	3.39297	NOT
gene28528	MYB	1e-07	0.235248	0.0540867	0.0652657	0.0691347	1e-07	NOT
gene28533	MYB	1e-07	1e-07	1e-07	0.064282	0.0574907	0.163189	NOT
gene28738	MYB	40.5053	95.2146	42.8624	38.0415	112.359	36.1247	NOT
gene28744	MYB	1e-07	1e-07	1e-07	1e-07	1e-07	1e-07	NOT
gene28863	MYB	7.07442	5.89161	7.43748	7.98579	8.03681	6.80977	NOT
gene28869	MYB	5.92502	4.70341	5.89607	4.23605	4.78409	4.74281	NOT
gene29028	MYB	4.14831	4.47643	4.87043	7.89163	2.85184	8.14583	NOT
gene29062	MYB	1e-07	1e-07	1e-07	1e-07	1e-07	1e-07	NOT
gene29175	MYB	13.8914	0.589238	14.5053	8.83616	1.05679	10.7461	NOT
gene29317	MYB	7.81064	0.851704	9.97295	13.8199	1.60726	8.44768	NOT
gene29341	MYB	0.545021	0.220021	0.279257	0.0632543	0.0577803	1e-07	NOT
gene29404	MYB	0.0674507	0.226398	1e-07	1e-07	0.243338	1e-07	NOT
gene29474	MYB	0.0404417	1e-07	0.0131	1e-07	1e-07	1e-07	NOT
gene29631	MYB	1e-07	1e-07	1e-07	1e-07	1e-07	1e-07	NOT
gene2973	MYB	0.0751647	0.115025	0.945094	0.605429	0.269051	3.74154	NOT
gene3071	MYB	12.7821	33.9615	19.6984	13.2668	45.7866	18.1525	NOT
gene3201	MYB	1e-07	1e-07	0.0713823	1e-07	1e-07	0.0514767	NOT
gene3210	MYB	1e-07	0.137745	1e-07	1e-07	1e-07	0.0225207	NOT
gene3211	MYB	2.03217	0.160754	2.5739	0.311572	1e-07	1.00426	SIG
gene3212	MYB	0.0426347	1e-07	0.064574	1e-07	0.0636313	1e-07	NOT
gene3213	MYB	0.112021	0.0281037	0.163719	1e-07	0.08388	1e-07	NOT
gene3214	MYB	1e-07	1e-07	1e-07	1e-07	1e-07	1e-07	NOT
gene3216	MYB	1.38553	0.278349	1.07935	0.836976	0.11075	0.932435	NOT
gene3223	MYB	1e-07	1e-07	1e-07	1e-07	0.043704	0.080646	NOT
gene3964	MYB	1e-07	1e-07	1e-07	1e-07	1e-07	0.0389657	NOT
gene3965	MYB	0.122835	0.473669	0.0838563	1e-07	1e-07	1e-07	NOT
gene4002	MYB	4.46228	0.039271	5.31398	3.40979	0.635526	7.61682	NOT
gene4220	MYB	1e-07	1e-07	1e-07	1e-07	1e-07	1e-07	NOT
gene4428	MYB	13.4003	32.6757	5.25203	3.88918	16.7321	1.71797	SIG
gene4483	MYB	1.72661	7.40297	8.45287	1.00569	1.8372	2.65686	NOT
gene480	MYB	0.016666	0.129675	1e-07	0.0562173	1e-07	1e-07	NOT
gene4822	MYB	0.0250483	0.0201217	1e-07	0.025607	0.0204843	1e-07	NOT
gene4862	MYB	0.070752	1e-07	0.326	0.145358	1e-07	1e-07	NOT
gene4863	MYB	0.032986	1e-07	1e-07	1e-07	0.099118	1e-07	NOT
gene4904	MYB	70.5574	16.3808	23.3442	49.9828	20.8809	13.3129	NOT
gene4928	MYB	2.30627	0.0737253	9.38265	1.68051	0.247347	6.49137	NOT
gene5016	MYB	4.01231	0.507566	4.01634	12.8881	3.28026	4.61709	NOT
gene5106	MYB	2.42257	1.50894	3.34582	3.44073	1.88191	3.38797	NOT
gene5139	MYB	1.28214	8.6856	0.882322	3.41682	25.1274	1.14649	NOT
gene5168	MYB	9.91154	4.10294	7.7596	36.2796	14.4973	29.8539	NOT
gene5536	MYB	1.89473	1e-07	6.27757	1.52245	0.531282	5.53938	NOT
gene5602	MYB	15.8758	193.198	38.219	65.0506	77.6612	100.352	NOT
gene5705	MYB	1e-07	0.070345	0.186111	1e-07	1e-07	0.023021	NOT
gene5784	MYB	9.90072	6.61025	7.6955	9.46227	7.54165	7.22789	NOT
gene5875	MYB	1e-07	1e-07	1e-07	1e-07	1e-07	1e-07	NOT
gene5878	MYB	1e-07	1e-07	1e-07	1e-07	1e-07	1e-07	NOT
gene5881	MYB	1e-07	1e-07	1e-07	1e-07	1e-07	1e-07	NOT
gene5882	MYB	1e-07	1e-07	1e-07	1e-07	1e-07	1e-07	NOT
gene6095	MYB	0.213859	0.011648	1e-07	1e-07	0.00841767	1e-07	NOT
gene6198	MYB	3.75374	5.83041	4.45243	10.0405	27.7677	10.0531	NOT
gene6215	MYB	0.271378	0.0144967	0.078304	0.225862	1e-07	0.0328547	NOT
gene6216	MYB	8.71853	9.21767	8.15215	8.35246	10.385	7.92438	NOT
gene6417	MYB	11.1708	3.58769	3.96938	4.9724	4.12415	1.43398	SIG
gene6449	MYB	5.36681	3.63876	2.2817	3.97369	5.68072	1.26828	NOT
gene6451	MYB	105.287	9.2073	78.2695	1e-07	1e-07	1e-07	SIG
gene653	MYB	0.867668	0.63112	0.244837	0.725787	0.548896	0.246714	NOT
gene6553	MYB	1e-07	1e-07	1e-07	1e-07	1e-07	0.094378	NOT
gene6885	MYB	233.269	295.036	204.998	296.865	449.372	278.85	NOT
gene712	MYB	1.87096	1.42555	1.80502	3.2057	1.94169	2.753	NOT
gene7132	MYB	2.83766	35.0019	0.0637443	5.73597	30.6463	1.38333	NOT
gene7399	MYB	1e-07	1e-07	1e-07	1e-07	1e-07	1e-07	NOT
gene7445	MYB	4.69741	0.136843	6.87663	8.54182	1.78209	6.51613	NOT
gene7785	MYB	1e-07	1e-07	0.0457027	1e-07	1e-07	0.217413	NOT
gene78	MYB	1e-07	1e-07	1e-07	1e-07	1e-07	1e-07	NOT
gene79	MYB	1e-07	1e-07	1e-07	1e-07	1e-07	1e-07	NOT
gene800	MYB	10.8237	0.78605	16.3062	5.82548	0.825591	17.6528	NOT
gene8003	MYB	5.61229	0.675737	4.31118	4.92297	1.2299	5.13027	NOT
gene816	MYB	60.4173	91.0056	67.0102	62.6326	112.967	69.3153	NOT
gene8387	MYB	1e-07	0.013066	0.088474	0.033929	1e-07	0.125323	NOT
gene8456	MYB	0.979382	0.292897	2.78016	2.09641	1.65222	3.06866	NOT
gene85	MYB	1e-07	1e-07	1e-07	1e-07	1e-07	1e-07	NOT
gene8508	MYB	0.399965	0.233009	0.302873	0.184384	0.170845	0.131375	NOT
gene8844	MYB	18.7559	17.7891	12.1605	17.0279	5.95056	8.23999	NOT
gene9269	MYB	1e-07	0.00757767	0.113815	1e-07	0.0811127	0.098367	NOT
gene9372	MYB	7.42494	0.356804	7.81655	4.35642	0.463498	6.17768	NOT
gene9593	MYB	0.434198	1e-07	0.573505	0.131352	1e-07	0.39015	NOT
gene9658	MYB	2.65795	2.30444	2.13725	3.87249	3.18709	3.46455	NOT
gene9804	MYB	1e-07	1e-07	1e-07	1e-07	1e-07	1e-07	NOT
gene9870	MYB	0.032979	1e-07	1e-07	1e-07	1e-07	1e-07	NOT
Vigna_radiata_var._radiata_newGene_4167	NAC	0	0	0	0.00525333	0.167956	0.282002	NOT
gene10771	NAC	1.08256	1.0466	0.209404	0.304681	0.546183	0.840288	NOT
gene11285	NAC	6.82092	38.7236	9.39383	49.8227	5.50765	14.5104	NOT
gene11287	NAC	15.3912	4.57271	18.5967	7.72804	16.5475	5.85697	SIG
gene11480	NAC	2.53719	3.15862	36.4588	9.79201	6.17606	3.15877	NOT
gene11989	NAC	1.97871	2.13807	2.0723	2.15908	2.18713	2.00209	NOT
gene12379	NAC	1.57164	1.16914	0.211036	2.15334	5.59487	4.73396	NOT
gene1255	NAC	1.02131	1.80309	3.49831	4.22215	4.03781	4.17682	NOT
gene13030	NAC	5.43928	37.4591	49.0322	41.1336	2.95565	33.3632	NOT
gene13676	NAC	1.2788	7.19455	0.60084	0.964447	2.90539	3.30535	NOT
gene1369	NAC	1.76283	3.62687	23.2643	17.4177	0.278103	1.4757	NOT
gene1373	NAC	2.9672	6.08239	1.90305	1.12473	3.46703	8.4529	NOT
gene13811	NAC	5.70175	5.48328	0.327264	2.24234	3.46276	4.29226	NOT
gene14215	NAC	0.247794	0.590171	3.05117	2.2827	1.19149	1.36464	NOT
gene14297	NAC	28.2583	45.2666	1.28761	6.18708	44.8295	55.7349	NOT
gene14347	NAC	12.315	17.6116	5.63597	6.5735	8.66602	14.7673	NOT
gene15485	NAC	2.3338	1.29159	11.8499	6.91692	1.0332	1.03526	NOT
gene1559	NAC	20.7416	24.985	16.9951	25.2632	26.3576	25.6564	NOT
gene15854	NAC	4.06909	2.8607	1.36689	1.50601	1.92523	2.28472	NOT
gene16007	NAC	12.7058	11.8489	2.01654	3.81168	15.8597	11.7622	NOT
gene18278	NAC	12.6553	15.9133	13.1631	15.2656	21.7044	20.7207	NOT
gene18279	NAC	34.4304	38.868	32.4249	29.7996	42.0426	46.5786	NOT
gene18451	NAC	12.8852	5.10277	3.11687	2.76872	1.17141	0.624448	SIG
gene18487	NAC	36.1989	43.9017	63.227	59.972	51.3198	40.3445	NOT
gene20873	NAC	0	0	0	0	0	0	NOT
gene21296	NAC	1.76605	1.31173	0.0651973	0.321423	1.05115	0.816216	NOT
gene22131	NAC	2.85439	8.02934	3.47847	1.69034	1.62395	4.78475	NOT
gene22133	NAC	4.09062	5.30663	1.85997	2.76632	3.4039	3.38207	NOT
gene22209	NAC	10.0738	9.80089	4.86924	7.00455	46.2462	24.3088	NOT
gene2231	NAC	1.46758	1.25358	0.059131	0.355322	0.649792	1.1713	NOT
gene22400	NAC	2.76214	11.391	0.433397	2.55351	6.27362	37.8166	NOT
gene23332	NAC	4.2422	8.46876	0.611551	1.55216	4.57692	5.1013	NOT
gene2418	NAC	36.2747	60.1388	82.399	99.7016	19.0387	15.9164	NOT
gene24309	NAC	7.48354	6.33494	7.71412	7.27996	6.27548	4.22972	NOT
gene24314	NAC	13.4987	4.62945	6.94695	13.353	9.46596	3.47617	NOT
gene25203	NAC	1.16243	1.15291	1.03301	2.52844	0.118454	0.501211	NOT
gene25210	NAC	7.34527	9.06463	7.78805	7.15575	10.9263	8.12415	NOT
gene26124	NAC	0.159654	0	0.364643	0.118032	0.181834	0.0661087	NOT
gene26387	NAC	24.0748	34.9083	0.823982	7.6703	24.7624	45.9033	NOT
gene26750	NAC	25.3851	25.5019	17.6826	23.3606	19.2809	22.6181	NOT
gene27665	NAC	10.92	11.2438	81.8371	81.4753	19.3663	15.7103	NOT
gene279	NAC	0.0234133	0	0	0	0	0	NOT
gene28258	NAC	7.64708	6.18305	38.2199	12.905	8.05665	8.35061	NOT
gene28261	NAC	26.0674	15.1752	107.663	25.6862	17.0223	9.6983	SIG
gene28610	NAC	40.4202	33.7013	1.07096	4.30717	59.9492	84.1551	NOT
gene29041	NAC	10.6742	50.1321	0.172786	6.6424	2.42887	27.3429	NOT
gene29086	NAC	2.27048	3.25347	0.46703	0.305491	3.94799	1.6382	NOT
gene29340	NAC	1.35149	2.47508	0.047586	0.575415	0.590838	1.42994	NOT
gene3151	NAC	0.921568	0.172698	6.59233	3.99009	1.20001	0	NOT
gene3313	NAC	17.6639	20.4799	0.54421	2.32924	29.213	36.8858	NOT
gene3452	NAC	0.216485	0.843793	1.13801	3.77281	0.0593	0.069237	NOT
gene3622	NAC	32.7447	14.9076	17.0721	9.03307	44.4548	19.0559	SIG
gene4227	NAC	15.1929	20.6702	0.931729	5.28679	2.24378	5.79271	NOT
gene4622	NAC	1.28176	0.259399	44.9426	22.4283	3.12857	0.169303	SIG
gene485	NAC	11.9564	8.27343	1.25049	2.54764	11.6443	12.0257	NOT
gene5142	NAC	0.394494	5.64096	0.66733	3.03494	13.5974	11.4252	NOT
gene5651	NAC	0.364394	0.515245	0.652117	0.467855	0.835008	0.850413	NOT
gene6448	NAC	0.370977	0.621153	0.0875107	0.474303	2.7237	1.62403	NOT
gene646	NAC	12.1398	0.678685	0.985837	0.0526133	10.4492	0.872291	SIG
gene6833	NAC	64.7735	67.9762	90.1438	44.7447	132.921	65.1964	SIG
gene6834	NAC	60.9922	102.218	85.6591	51.3843	120.489	110.181	NOT
gene7711	NAC	23.2671	23.9035	162.062	54.7846	39.5134	28.1594	SIG
gene819	NAC	3.56093	2.50103	0.241839	0.555211	1.84297	1.73324	NOT
gene9268	NAC	0.319646	0.469128	0.119707	0.165263	0.233415	0.175852	NOT
gene9387	NAC	1.8148	5.66253	7.21473	25.5409	1.15939	2.42282	NOT
gene9713	NAC	3.94266	3.03905	0.304242	0.770137	2.93325	3.25673	NOT
gene1052	TCP	3.44586	42.8245	0.424324	1.32513	27.0567	0.244217	SIG
gene1309	TCP	0.413994	0.408837	0	0.214127	0.487006	0	NOT
gene13867	TCP	4.48044	8.72117	9.40575	4.3084	4.38293	8.68577	NOT
gene14150	TCP	19.2909	7.65943	12.1895	19.4315	11.3811	14.0382	NOT
gene14398	TCP	0.204371	4.25008	0.210075	0.0998117	3.38746	0.201723	NOT
gene14459	TCP	0.371033	0.0249377	0.073292	0.0117147	0	0.01113	NOT
gene17154	TCP	3.74483	3.61554	8.89104	2.51537	5.32363	5.17416	NOT
gene18697	TCP	3.26246	2.29951	4.49558	2.90268	4.00096	2.78988	NOT
gene19126	TCP	32.8954	9.78288	19.8931	21.5044	16.8461	15.6689	NOT
gene21940	TCP	11.2651	28.523	5.675	11.776	35.2283	6.20504	NOT
gene22481	TCP	27.2181	14.1699	21.143	29.9087	14.9807	27.0941	NOT
gene23836	TCP	54.1862	26.2736	39.8252	55.402	29.7248	34.4703	NOT
gene24585	TCP	7.04442	24.9498	3.95159	1.00483	8.97697	0.909366	SIG
gene25428	TCP	13.6828	10.7868	9.57237	8.32504	13.2888	6.48415	NOT
gene26180	TCP	20.7261	13.6585	33.1588	27.2405	21.0917	31.1741	NOT
gene26262	TCP	0	0	0	0	0	0	NOT
gene26678	TCP	0.761439	0.0782693	0.10745	0.315636	0.506095	0.101549	NOT
gene28001	TCP	24.7347	6.70431	13.8701	22.4177	14.5744	13.9588	NOT
gene2955	TCP	0	0	0	0	0	0	NOT
gene3519	TCP	4.65384	9.56487	1.91237	4.96592	21.4245	1.33325	NOT
gene3888	TCP	0.0102733	0.029964	0	0.0318857	0.352462	0	NOT
gene3907	TCP	0.754223	4.10971	0.124533	0.264699	3.68028	0.36598	NOT
gene5172	TCP	20.3497	4.29741	13.4936	16.3355	6.35057	14.1388	NOT
gene5695	TCP	0.0292033	0.0191177	0.0721673	0.520148	0.043468	0.235448	NOT
gene6520	TCP	5.20401	32.1419	0.196153	4.07915	29.7419	0.0635017	SIG
gene6622	TCP	1.41614	3.03699	0.0444897	0.784605	7.68533	0	NOT
gene9889	TCP	2.06818	7.44565	2.10485	2.89759	18.3235	2.45906	NOT
Vigna_radiata_var._radiata_newGene_616	WD40	0.322045	0.463141	0.140694	0.426288	0.426288	0.349513	NOT
gene10749	WD40	1.94138	3.39919	1.04819	0.701704	0.701704	0.306903	SIG
gene12736	WD40	5.22337	7.16077	7.72095	2.34109	2.34109	3.61534	SIG
gene13306	WD40	1e-07	1e-07	1e-07	1e-07	1e-07	1e-07	NOT
gene13312	WD40	23.1787	35.8512	22.3646	27.0812	27.0812	22.823	NOT
gene13636	WD40	4.20912	2.97736	2.11739	3.13066	3.13066	1.72872	NOT
gene1366	WD40	1e-07	0.012658	1e-07	0.0788253	0.0788253	0.191523	NOT
gene14071	WD40	4.81022	6.31678	2.56881	16.6969	16.6969	8.92863	NOT
gene14159	WD40	9.45542	8.37398	11.0749	11.2896	11.2896	12.0532	NOT
gene14203	WD40	1.5565	0.714111	2.06615	2.70471	2.70471	4.00448	NOT
gene14285	WD40	1e-07	1e-07	1e-07	1e-07	1e-07	1e-07	NOT
gene14581	WD40	23.0549	20.2779	25.6965	26.4835	26.4835	25.6227	NOT
gene15316	WD40	8.72748	8.06922	9.86503	9.22632	9.22632	10.5844	NOT
gene1541	WD40	8.90798	4.24952	7.45464	7.86481	7.86481	7.61385	NOT
gene1568	WD40	0.210051	1.65171	0.256318	0.198578	0.198578	0.197237	NOT
gene1697	WD40	3.13508	8.2705	5.31363	2.64453	2.64453	1.70094	SIG
gene17170	WD40	0.013593	0.0223817	0.00688367	0.00663233	0.00663233	0.020138	NOT
gene17610	WD40	0.0122087	0.280638	0.046697	0.0521033	0.0521033	0.0321933	NOT
gene18006	WD40	0.818032	0.612759	0.432289	0.461623	0.461623	0.989727	NOT
gene18023	WD40	1e-07	1e-07	1e-07	1e-07	1e-07	1e-07	NOT
gene18069	WD40	1e-07	1e-07	0.0466997	1e-07	1e-07	1e-07	NOT
gene18974	WD40	31.555	34.5855	29.9393	27.3161	27.3161	25.9351	SIG
gene22025	WD40	10.4789	11.4052	8.51689	7.52529	7.52529	7.10794	SIG
gene22220	WD40	24.0065	41.6614	15.219	22.6757	22.6757	20.0598	NOT
gene25111	WD40	0.569733	1.68144	0.416824	0.286811	0.286811	0.246743	NOT
gene25816	WD40	3.18229	0.622774	4.83058	3.14837	3.14837	3.09094	NOT
gene27517	WD40	9.079	4.36455	3.48891	4.17542	4.17542	2.44385	NOT
gene27541	WD40	1e-07	0.926276	1e-07	1e-07	1e-07	0.013798	NOT
gene27656	WD40	0.0648653	1e-07	1e-07	0.0655747	0.0655747	0.048179	NOT
gene28476	WD40	13.5956	7.06552	10.878	11.0169	11.0169	9.3792	NOT
gene28552	WD40	2.71221	2.81707	3.39689	2.03556	2.03556	2.26997	NOT
gene29091	WD40	0.109431	0.220253	0.079582	4.18502	4.18502	4.43113	NOT
gene3251	WD40	11.8251	13.1376	14.089	37.8301	37.8301	30.0037	NOT
gene5003	WD40	5.37072	3.12313	1.87052	2.63433	2.63433	1.20345	SIG
gene678	WD40	19.9454	10.5157	38.71	39.7437	39.7437	43.8918	NOT
gene7	WD40	18.1837	5.36406	12.6263	14.8705	14.8705	13.8511	NOT
gene769	WD40	0.136634	0.484393	0.352004	0.073775	0.073775	0.250215	NOT
gene8404	WD40	13.0329	3.21751	8.69861	8.28997	8.28997	6.96936	NOT
gene863	WD40	1.57523	1.40975	3.22769	3.52481	3.52481	6.76253	NOT
gene903	WD40	1.82494	2.5504	2.75857	6.46745	6.46745	6.55065	NOT
gene10023	WRKY	21.9365	34.9098	26.1588	36.6925	41.2991	41.1007	NOT
gene10118	WRKY	22.6857	11.01	41.219	19.32	13.8193	28.0619	NOT
gene10178	WRKY	0.223242	0.098902	0	0.0886197	0.529119	0	NOT
gene10892	WRKY	29.2513	116.751	23.4013	23.5661	79.7512	17.6266	SIG
gene11597	WRKY	25.9804	19.6826	29.5217	16.5524	8.38052	16.4265	SIG
gene11796	WRKY	7.13049	53.6852	3.51016	0.252301	2.20727	0.51301	SIG
gene11797	WRKY	4.8678	59.1748	2.96502	2.41788	2.46522	1.4426	SIG
gene11818	WRKY	8.63604	35.2361	6.88331	0.483804	5.41109	0.206547	SIG
gene12942	WRKY	0	0	0	0	0	0.047358	NOT
gene13074	WRKY	1.61466	13.0363	5.52202	0.574118	4.68307	1.75046	SIG
gene13558	WRKY	30.0091	28.9019	35.1388	26.6194	26.3322	31.0576	SIG
gene14138	WRKY	0.06013	7.17915	0.153002	0.0413183	0.145766	0	SIG
gene14873	WRKY	21.1148	10.412	71.2133	25.5602	13.5235	51.0059	NOT
gene1490	WRKY	14.4221	60.0785	11.5263	1.99547	26.7459	1.75547	SIG
gene1499	WRKY	13.3102	0.615493	20.4895	13.8397	1.76648	13.0624	NOT
gene15042	WRKY	48.3773	40.546	33.3269	42.1268	39.4037	28.7887	SIG
gene15196	WRKY	0.646547	2.65209	0.265465	0.0905543	0.870941	0	NOT
gene15956	WRKY	11.8595	22.4751	8.47785	9.51802	20.5376	3.20817	SIG
gene16109	WRKY	0.969386	1.21784	0.623093	0.483668	0.177264	0.32843	NOT
gene17384	WRKY	29.8927	23.6001	87.3811	70.4098	24.1987	90.4511	NOT
gene18604	WRKY	0.342681	0.015909	0.0681427	0.464988	0.102839	0.112936	NOT
gene19321	WRKY	3.72328	28.0498	5.25759	1.435	9.32414	1.18255	SIG
gene19766	WRKY	6.44109	24.9434	6.83743	3.06395	36.2207	1.5698	SIG
gene19826	WRKY	0	0.0875837	0	0.175045	0.124218	0.200248	NOT
gene19841	WRKY	0.839397	0.274138	0.790128	0.550174	0.245663	0.551286	NOT
gene20087	WRKY	30.0481	0.23047	33.1785	82.8712	1.46441	65.7387	NOT
gene2042	WRKY	0.547807	0.275094	0.845181	0.349107	0.0848847	0.388255	NOT
gene21035	WRKY	21.4236	15.8054	25.7041	18.2755	15.8372	23.5322	NOT
gene21533	WRKY	0.396706	0.630724	0.595337	0.222544	0.250929	0.654333	NOT
gene21772	WRKY	12.383	69.9861	14.1286	7.071	32.1043	5.74021	SIG
gene23111	WRKY	15.3479	13.0251	17.1384	13.9111	11.3877	13.5001	SIG
gene23892	WRKY	0.0369837	0.00711833	0.0202617	0	0	0.0262547	NOT
gene24265	WRKY	0	0	0	0	0	0	NOT
gene24268	WRKY	0	0	0	0	0	0	NOT
gene24441	WRKY	1.17592	133.269	2.0937	0.168138	11.0241	0.270606	SIG
gene24507	WRKY	7.05623	2.31359	1.10131	2.48089	0.381846	0.296383	SIG
gene24638	WRKY	6.79005	10.1196	10.0399	4.04879	3.77612	3.83616	SIG
gene24859	WRKY	0.00911933	0.158405	0	0	0	0	NOT
gene25848	WRKY	1.50463	15.8341	1.43875	0.85256	3.25725	0.92332	NOT
gene26911	WRKY	3.13552	35.8268	7.36182	0.330555	4.02206	1.29079	SIG
gene27158	WRKY	9.70296	64.0895	2.79609	0.771152	2.13217	0	SIG
gene27162	WRKY	3.41579	1.24268	4.44819	5.64012	1.27865	3.92595	NOT
gene27250	WRKY	0.83049	0.827185	0.779161	0.501065	0.463857	0.854394	NOT
gene27256	WRKY	5.27135	0.451938	0.81682	3.31187	0.279095	0.402441	NOT
gene27769	WRKY	0	0	0	0	0	0	NOT
gene28646	WRKY	0	0	0	0	0	0.003279	NOT
gene28647	WRKY	0	0	0	0	0	0.003279	NOT
gene28876	WRKY	0	0	0	0	0	0	NOT
gene29169	WRKY	0.147473	11.8776	0.296762	0.178069	0.67647	0.168194	NOT
gene29413	WRKY	1.89916	4.52403	0.73724	0.474138	1.65286	0.431061	NOT
gene29769	WRKY	13.8597	32.0836	17.234	11.2981	24.8486	11.5927	SIG
gene3086	WRKY	0.374036	2.77646	0.670059	0.176963	0.652258	0.349217	NOT
gene4423	WRKY	65.3585	7.60476	53.1425	23.7063	12.5087	7.83271	NOT
gene4846	WRKY	12.4596	6.77139	23.3003	15.9198	7.80008	15.8315	NOT
gene4898	WRKY	2.1362	26.9452	2.65256	0.428168	7.76218	1.03862	SIG
gene5236	WRKY	13.3133	2.70114	10.9565	9.35397	2.43092	8.19726	SIG
gene6202	WRKY	17.6817	7.11793	14.4735	16.9178	9.06263	13.1377	NOT
gene6289	WRKY	3.64372	4.82133	2.16601	4.36247	11.8772	4.22989	NOT
gene6339	WRKY	14.5944	0.867313	29.8279	17.6751	0.883513	17.0382	NOT
gene6402	WRKY	0	0	0	0	0	0	NOT
gene6463	WRKY	19.7019	19.4193	17.2838	17.7338	20.7378	17.2505	NOT
gene7188	WRKY	27.7207	13.3719	27.6378	23.5852	9.29384	20.831	NOT
gene7530	WRKY	13.0261	46.2352	5.59918	2.47701	7.4578	2.44252	SIG
gene8055	WRKY	13.2366	31.5276	8.73879	7.74922	7.95434	2.14766	SIG
gene8254	WRKY	1.14941	16.9308	2.96938	1.40693	26.1322	1.06654	NOT
gene8255	WRKY	0.0639387	0	0	0.304227	0	0	NOT
gene8334	WRKY	8.45758	30.2834	4.4198	2.21357	21.4502	1.73664	SIG
gene8937	WRKY	12.617	6.84047	7.28846	10.9216	11.8646	3.81785	NOT
gene9736	WRKY	18.1109	4.6952	18.9467	18.9467	12.1937	23.8893	NOT
gene9796	WRKY	4.10455	24.2257	4.77713	2.86698	5.83457	2.68844	SIG

## Sheet: Sheet5
Table S5.Gene ontology (GO) annotations for up-regulating differentially expressed genes and down-regulating differentially expressed genes in three organs
#GO_classify1	GO_classify2	All	GB-1_GB-2_GB_3_vs_BB-1_BB_2_BB_3		GL-1_GL-2_GL_3_vs_BL-1_BL_2_BL_3		GP-1_GP-2_GP_3_vs_BP-1_BP_2_BP_3
			DE-up	DE-down	DE-up	DE-down	DE-up	DE-down
#Total_gene		21956	1487	747	1651	1219	859	598
cellular component	extracellular region	410	75	13	42	31	24	7
cellular component	cell	6105	285	173	289	262	145	121
cellular component	nucleoid	11	2	0	0	0	0	0
cellular component	membrane	6619	540	230	615	428	280	212
cellular component	cell junction	107	6	1	8	7	4	1
cellular component	membrane-enclosed lumen	396	7	6	10	5	5	4
cellular component	macromolecular complex	1633	46	28	48	31	15	16
cellular component	organelle	4989	206	131	228	203	121	91
cellular component	other organism	185	4	11	7	10	1	7
cellular component	other organism part	185	4	11	7	10	1	7
cellular component	extracellular region part	22	3	2	3	1	1	2
cellular component	organelle part	1650	63	27	57	50	22	17
cellular component	membrane part	6089	506	212	590	388	270	198
cellular component	synapse part	4	1	0	1	0	0	0
cellular component	cell part	6105	285	173	289	262	145	121
cellular component	synapse	5	1	0	1	0	0	0
cellular component	symplast	100	6	1	8	7	4	1
cellular component	supramolecular complex	117	10	4	6	8	0	1
molecular function	transcription factor activity, protein binding	80	1	1	0	1	3	0
molecular function	nucleic acid binding transcription factor activity	716	54	30	76	39	44	18
molecular function	catalytic activity	9671	795	344	878	608	416	289
molecular function	signal transducer activity	86	13	0	17	2	10	1
molecular function	structural molecule activity	409	11	5	10	7	4	5
molecular function	transporter activity	1072	99	38	102	48	67	35
molecular function	binding	10716	674	350	850	564	390	264
molecular function	electron carrier activity	140	15	5	14	9	9	2
molecular function	antioxidant activity	160	21	4	19	9	11	1
molecular function	metallochaperone activity	1	0	0	0	0	0	0
molecular function	protein tag	5	0	0	0	0	0	1
molecular function	nutrient reservoir activity	49	4	2	3	5	1	1
molecular function	molecular transducer activity	83	12	0	21	2	9	1
molecular function	molecular function regulator	387	28	10	29	22	19	7
biological process	reproduction	353	25	19	41	23	22	7
biological process	immune system process	59	7	3	5	4	2	2
biological process	behavior	7	0	0	1	0	0	0
biological process	metabolic process	9170	672	287	723	497	329	239
biological process	cellular process	8327	501	219	574	394	252	183
biological process	reproductive process	353	25	19	41	23	22	7
biological process	biological adhesion	4	0	0	0	0	0	0
biological process	signaling	645	42	26	55	45	38	20
biological process	multicellular organismal process	602	33	22	50	29	30	10
biological process	developmental process	618	25	15	20	38	21	10
biological process	growth	61	5	0	1	1	3	0
biological process	locomotion	13	0	1	0	1	0	1
biological process	single-organism process	5421	422	212	454	351	247	170
biological process	rhythmic process	22	2	0	4	0	2	0
biological process	response to stimulus	1873	126	65	150	99	100	42
biological process	localization	2034	124	67	156	96	91	61
biological process	multi-organism process	330	33	18	44	19	24	8
biological process	biological regulation	3251	193	108	227	165	141	83
biological process	cellular component organization or biogenesis	1330	76	14	47	47	19	13
biological process	detoxification	170	22	4	20	9	12	1

## Sheet: Sheet6
Table S6.Kyoto Encyclopedia of Genes (KEGG) and Genomes was upregulated and the differentially expressed gene was downregulated in the three organs
GB-1_GB-2_GB_3_vs_BB-1_BB_2_BB_3-up								GB-1_GB-2_GB_3_vs_BB-1_BB_2_BB_3-down								GL-1_GL-2_GL_3_vs_BL-1_BL_2_BL_3-up								GL-1_GL-2_GL_3_vs_BL-1_BL_2_BL_3-down								GP-1_GP-2_GP_3_vs_BP-1_BP_2_BP_3-up								GP-1_GP-2_GP_3_vs_BP-1_BP_2_BP_3-down
#KEGG_n	755	KEGG_N	9891					#KEGG_n	314	KEGG_N	9891					#KEGG_n	849	KEGG_N	9891					#KEGG_n	493	KEGG_N	9891					#KEGG_n	420	KEGG_N	9891					#KEGG_n	255	KEGG_N	9891
#Pathway	ko_ID	DEgene	gene	DEgene_all	gene_all			#Pathway	ko_ID	DEgene	gene	DEgene_all	gene_all			#Pathway	ko_ID	DEgene	gene	DEgene_all	gene_all			#Pathway	ko_ID	DEgene	gene	DEgene_all	gene_all			#Pathway	ko_ID	DEgene	gene	DEgene_all	gene_all			#Pathway	ko_ID	DEgene	gene	DEgene_all	gene_all
Plant hormone signal transduction	ko04075	65	774	755	9891	gene10533;gene11100;gene11249;gene11256;gene11258;gene11506;gene11510;gene11511;gene11771;gene12640;gene13103;gene13338;gene13536;gene13566;gene13617;gene14953;gene14954;gene15989;gene16295;gene16460;gene16532;gene16597;gene16600;gene17392;gene17473;gene17476;gene17691;gene18985;gene19295;gene19521;gene19742;gene19771;gene19997;gene22154;gene2250;gene22623;gene23689;gene24038;gene24208;gene25521;…	K14496+K13416+K13416+K13416+K13416+K13416+K13416+K13416+K13416+K14498+K14492+K13415+K12126+K13416+K14494+K13449+K13449+K14491+K14509+K14500+K13416+K13415+K13415+K14484+K13422+K14495+K14496+K13416+K13422+K16189+K13416+K14506+K13415+K13415+K13415+K13416+K14496+K13416+K13464+K13415+K13416+K14488+K13416+K13413+K14487+K14487+K13416+K13946+K13415+K13422+K13946+K14496+K14494+K13415+K13415+K13416+K13416+…	Fatty acid metabolism	ko01212	4	87	314	9891	gene11412;gene15350;gene21364;gene22445	K01897+K10527+K00059+K10249	Thiamine metabolism	ko00730	2	44	849	9891	gene13205;gene28715	K01662+K03146	C5-Branched dibasic acid metabolism	ko00660	1	8	493	9891	gene18213	K01703	Tropane, piperidine and pyridine alkaloid biosynthesis	ko00960	7	73	420	9891	gene26802;gene2763;gene2767;gene28599;gene5363;gene5371;gene5372	K08081+K08081+K08081+K00815+K08081+K08081+K08081	Phenylpropanoid biosynthesis	ko00940	7	328	255	9891	gene10408;gene13085;gene15440;gene29553;gene3835;gene5349;gene5350	K23260+K01188+K23260+K10775+K00430+K01188+K01188
Tryptophan metabolism	ko00380	7	103	755	9891	gene147;gene17344;gene24365;gene25129;gene4347;gene4726;gene7284	K00128+K11816+K22588+K01593+K01593+K11816+K11816	Pantothenate and CoA biosynthesis	ko00770	1	62	314	9891	gene2737	K00128	Carbon fixation in photosynthetic organisms	ko00710	10	100	849	9891	Vigna_radiata_var._radiata_newGene_3322;gene10682;gene18948;gene19954;gene23697;gene24288;gene24608;gene3426;gene3721;gene6112	K01601+K01803+K01623+K01803+K01610+K00814+K01595+K14455+K00134+K00028	Linoleic acid metabolism	ko00591	5	48	493	9891	gene19581;gene19582;gene19583;gene19585;gene19590	K15718+K15718+K15718+K15718+K15718	RNA polymerase	ko03020	5	114	420	9891	Vigna_radiata_var._radiata_newGene_4667;gene11714;gene11718;gene23767;gene28219	K03006+K03021+K03021+K03007+K03021	Phenylalanine metabolism	ko00360	5	78	255	9891	gene21607;gene23804;gene27850;gene29553;gene7448	K01593+K00276+K01593+K10775+K00276
Glyoxylate and dicarboxylate metabolism	ko00630	16	134	755	9891	Vigna_radiata_var._radiata_newGene_3322;gene10739;gene11744;gene11812;gene11815;gene11816;gene11866;gene1247;gene1248;gene21854;gene22929;gene23011;gene25883;gene27456;gene6814;gene8229	K01601+K01915+K22133+K22133+K22133+K22133+K00281+K01602+K01602+K01915+K01433+K02437+K01895+K00830+K01637+K00600	Basal transcription factors	ko03022	1	68	314	9891	gene22307	K03122	Sphingolipid metabolism	ko00600	4	94	849	9891	gene14189;gene2903;gene4166;gene7179	K04718+K12309+K12309+K12309	Fatty acid elongation	ko00062	5	43	493	9891	gene14498;gene18108;gene19016;gene24143;gene6907	K10251+K15397+K15397+K15397+K15397	Arginine biosynthesis	ko00220	1	45	420	9891	gene10741	K01915	Steroid biosynthesis	ko00100	2	41	255	9891	gene10477;gene18877	K01052+K01052
Riboflavin metabolism	ko00740	4	35	755	9891	gene13293;gene14541;gene24605;gene5607	K14379+K20884+K20884+K14652	SNARE interactions in vesicular transport	ko04130	1	55	314	9891	gene5132	K08493	Mismatch repair	ko03430	4	63	849	9891	gene11614;gene19572;gene21133;gene23925	K10739+K07466+K04802+K07466	Amino sugar and nucleotide sugar metabolism	ko00520	13	339	493	9891	Vigna_radiata_var._radiata_newGene_2221;gene10045;gene1080;gene11026;gene14584;gene19184;gene22754;gene25749;gene3062;gene3659;gene4781;gene5590;gene8757	K01209+K00975+K00012+K15920+K12448+K12373+K01784+K12450+K12449+K01183+K08678+K08678+K00975	Vitamin B6 metabolism	ko00750	1	21	420	9891	gene9556	K13248	Lysine degradation	ko00310	2	60	255	9891	gene11768;gene12614	K09188+K11420
Stilbenoid, diarylheptanoid and gingerol biosynthesis	ko00945	3	59	755	9891	gene24622;gene25029;gene29442	K16040+K13065+K16040	Monoterpenoid biosynthesis	ko00902	3	11	314	9891	gene13195;gene13198;gene13199	K23232+K23232+K23232	Isoflavonoid biosynthesis	ko00943	22	65	849	9891	gene1278;gene1945;gene1946;gene1947;gene22603;gene23097;gene23098;gene23100;gene25404;gene25405;gene25675;gene25676;gene2590;gene2591;gene26440;gene28536;gene3996;gene6511;gene6512;gene6514;gene7031;gene7033	K13260+K13263+K13263+K13263+K13258+K13260+K13260+K13260+K13264+K13264+K13265+K13265+K13266+K13266+K13257+K13264+K13265+K13264+K13264+K13264+K13260+K13260	Biosynthesis of various secondary metabolites - part 2	ko00998	2	3	493	9891	gene23594;gene23597	K21568+K21568	alpha-Linolenic acid metabolism	ko00592	7	90	420	9891	gene1299;gene15113;gene155;gene156;gene158;gene2711;gene8707	K10525+K05894+K10529+K10529+K10529+K00454+K05894	Aminoacyl-tRNA biosynthesis	ko00970	1	120	255	9891	gene12523	K02433
Phosphonate and phosphinate metabolism	ko00440	1	10	755	9891	gene24116	K00993	Phenylalanine metabolism	ko00360	2	78	314	9891	gene19699;gene27850	K01426+K01593	Glycosaminoglycan degradation	ko00531	3	71	849	9891	gene2903;gene4166;gene7179	K12309+K12309+K12309	Glycine, serine and threonine metabolism	ko00260	5	103	493	9891	gene13870;gene20502;gene23804;gene26446;gene26447	K00108+K00827+K00276+K00276+K00276	Cyanoamino acid metabolism	ko00460	13	132	420	9891	Vigna_radiata_var._radiata_newGene_1957;Vigna_radiata_var._radiata_newGene_2127;Vigna_radiata_var._radiata_newGene_4025;gene13483;gene16559;gene20933;gene21208;gene21813;gene23172;gene23173;gene23174;gene2702;gene6172	K12153+K20802+K01188+K20802+K05349+K16266+K12153+K05350+K20802+K20802+K20802+K01188+K13034	Base excision repair	ko03410	1	64	255	9891	Vigna_radiata_var._radiata_newGene_3455	K03648
Base excision repair	ko03410	5	64	755	9891	gene25920;gene27385;gene27634;gene9258;gene9936	K01246+K01246+K01246+K01246+K10798	Glyoxylate and dicarboxylate metabolism	ko00630	5	134	314	9891	gene127;gene128;gene18644;gene3195;gene755	K00122+K00122+K22133+K01637+K01915	Photosynthesis	ko00195	4	82	849	9891	gene19059;gene19737;gene22387;gene22388	K02639+K02634+K02634+K02634	Ascorbate and aldarate metabolism	ko00053	8	171	493	9891	Vigna_radiata_var._radiata_newGene_4659;gene1080;gene11206;gene15537;gene19502;gene23366;gene2737;gene5535	K00423+K00012+K00103+K10047+K00469+K00434+K00128+K00128	Phenylalanine, tyrosine and tryptophan biosynthesis	ko00400	2	80	420	9891	gene22577;gene28599	K01696+K00815	Diterpenoid biosynthesis	ko00904	3	80	255	9891	gene21956;gene3135;gene5870	K04125+K13070+K04120
Purine metabolism	ko00230	4	197	755	9891	gene17565;gene18583;gene7166;gene7469	K19964+K00873+K03787+K01517	Histidine metabolism	ko00340	2	35	314	9891	gene2737;gene7117	K00128+K14085	Valine, leucine and isoleucine degradation	ko00280	2	88	849	9891	gene12263;gene25419	K01640+K05605	Homologous recombination	ko03440	6	125	493	9891	gene11681;gene12652;gene1510;gene2510;gene2511;gene25719	K10683+K02335+K10882+K12173+K12173+K03165	Glycosphingolipid biosynthesis - ganglio series	ko00604	4	53	420	9891	gene11855;gene26543;gene2903;gene7179	K12309+K12309+K12309+K12309	Butanoate metabolism	ko00650	1	36	255	9891	gene806	K01580
Endocytosis	ko04144	15	319	755	9891	Vigna_radiata_var._radiata_newGene_4456;gene13671;gene15782;gene18339;gene22859;gene23406;gene23976;gene2422;gene26313;gene26315;gene26417;gene29031;gene4505;gene5922;gene9472	K03283+K12191+K07889+K19476+K01115+K19476+K03283+K19476+K19476+K19476+K07904+K00889+K00889+K12198+K07889	Cyanoamino acid metabolism	ko00460	5	132	314	9891	gene20934;gene2710;gene5349;gene5350;gene5353	K16266+K01188+K01188+K01188+K01188	Ether lipid metabolism	ko00565	3	54	849	9891	gene14604;gene20201;gene22859	K01115+K01114+K01115	Ribosome biogenesis in eukaryotes	ko03008	1	154	493	9891	gene11670	K03097	Other types of O-glycan biosynthesis	ko00514	1	24	420	9891	gene12277	K20782	Pantothenate and CoA biosynthesis	ko00770	1	62	255	9891	gene13999	K00826
One carbon pool by folate	ko00670	2	32	755	9891	gene22929;gene8229	K01433+K00600	Glycosphingolipid biosynthesis - globo and isoglobo series	ko00603	2	15	314	9891	gene5990;gene7498	K07407+K07407	Folate biosynthesis	ko00790	4	56	849	9891	gene11555;gene13828;gene24261;gene2573	K18482+K13998+K01307+K13998	Tropane, piperidine and pyridine alkaloid biosynthesis	ko00960	3	73	493	9891	gene23804;gene26446;gene26447	K00276+K00276+K00276	Carbon fixation in photosynthetic organisms	ko00710	2	100	420	9891	Vigna_radiata_var._radiata_newGene_3322;gene19954	K01601+K01803	Circadian rhythm - plant	ko04712	5	131	255	9891	gene13023;gene19774;gene24954;gene5806;gene6198	K16222+K16240+K00660+K16241+K12133
Amino sugar and nucleotide sugar metabolism	ko00520	21	339	755	9891	Vigna_radiata_var._radiata_newGene_4088;Vigna_radiata_var._radiata_newGene_4249;gene1080;gene12455;gene13086;gene15353;gene15623;gene19744;gene22395;gene24384;gene24557;gene25396;gene2680;gene28105;gene28894;gene3235;gene3654;gene4827;gene6546;gene7890;gene8877	K01183+K12447+K00012+K20547+K00012+K08678+K00975+K15920+K15920+K08679+K00847+K13379+K00847+K01209+K20547+K13648+K01183+K15920+K13379+K01810+K20547	2-Oxocarboxylic acid metabolism	ko01210	1	100	314	9891	gene18213	K01703	Pentose and glucuronate interconversions	ko00040	10	363	849	9891	Vigna_radiata_var._radiata_newGene_4249;Vigna_radiata_var._radiata_newGene_4374;Vigna_radiata_var._radiata_newGene_4799;gene14377;gene17683;gene20403;gene20630;gene4266;gene6869;gene7935	K12447+K12447+K01184+K00012+K01213+K00002+K01051+K01213+K01051+K01805	Lysine degradation	ko00310	4	60	493	9891	gene11768;gene15173;gene2737;gene5535	K09188+K14157+K00128+K00128	Zeatin biosynthesis	ko00908	9	75	420	9891	gene1059;gene15063;gene15459;gene23736;gene4515;gene4517;gene4518;gene6486;gene7454	K23452+K00279+K10760+K23452+K13496+K13496+K13496+K23452+K23452	Ubiquinone and other terpenoid-quinone biosynthesis	ko00130	1	93	255	9891	gene16994	K09833
Steroid biosynthesis	ko00100	6	41	755	9891	gene11913;gene12150;gene1228;gene436;gene489;gene9048	K00511+K08242+K00227+K01853+K00511+K00559	Steroid biosynthesis	ko00100	3	41	314	9891	gene10477;gene22292;gene28331	K01052+K00511+K01052	Valine, leucine and isoleucine biosynthesis	ko00290	1	23	849	9891	gene19234	K01649	Pantothenate and CoA biosynthesis	ko00770	3	62	493	9891	gene16689;gene2737;gene5535	K06133+K00128+K00128	Glycine, serine and threonine metabolism	ko00260	2	103	420	9891	gene22577;gene28499	K01696+K01620	Fatty acid degradation	ko00071	1	78	255	9891	gene11412	K01897
Diterpenoid biosynthesis	ko00904	9	80	755	9891	Vigna_radiata_var._radiata_newGene_425;gene18707;gene20469;gene20470;gene21527;gene24678;gene24852;gene4142;gene6154	K05282+K05282+K17961+K17961+K04123+K04125+K13070+K04120+K04124	Ribosome	ko03010	4	344	314	9891	gene125;gene1651;gene18544;gene7167	K02951+K02964+K02935+K02959	Ribosome biogenesis in eukaryotes	ko03008	9	154	849	9891	Vigna_radiata_var._radiata_newGene_1474;gene16107;gene1653;gene2008;gene2011;gene2012;gene23893;gene29369;gene9050	K14548+K11883+K14548+K11883+K11883+K11883+K14573+K14548+K03097	Flavone and flavonol biosynthesis	ko00944	3	30	493	9891	gene25407;gene6518;gene6540	K13264+K13264+K13264	Diterpenoid biosynthesis	ko00904	5	80	420	9891	Vigna_radiata_var._radiata_newGene_425;gene1010;gene18707;gene20470;gene4142	K05282+K05282+K05282+K17961+K04120	Galactose metabolism	ko00052	12	239	255	9891	Vigna_radiata_var._radiata_newGene_1768;gene11852;gene13808;gene17759;gene28653;gene4296;gene5655;gene5990;gene7439;gene7630;gene7695;gene900	K12447+K01193+K01193+K18819+K01193+K06617+K12309+K07407+K06617+K06617+K12309+K07407
RNA transport	ko03013	2	273	755	9891	gene10203;gene9340	K03113+K03231	Isoquinoline alkaloid biosynthesis	ko00950	3	67	314	9891	gene2118;gene27428;gene27850	K22097+K00422+K01593	RNA degradation	ko03018	7	167	849	9891	gene10795;gene11384;gene16696;gene21256;gene23519;gene28150;gene5205	K04077+K00850+K00850+K04077+K12603+K12614+K01689	Nucleotide excision repair	ko03420	2	97	493	9891	gene12652;gene18657	K02335+K10609	Glycosylphosphatidylinositol (GPI)-anchor biosynthesis	ko00563	1	51	420	9891	gene14088	K03860	Glycolysis / Gluconeogenesis	ko00010	4	216	255	9891	gene22012;gene23697;gene25503;gene8553	K00895+K01610+K00873+K01810
Ubiquitin mediated proteolysis	ko04120	5	219	755	9891	gene12736;gene15337;gene27517;gene4667;gene9945	K10260+K08770+K10260+K10260+K10581	Ubiquitin mediated proteolysis	ko04120	8	219	314	9891	gene10653;gene11532;gene14071;gene18657;gene22170;gene29091;gene5075;gene8083	K10615+K03875+K10260+K10609+K10581+K10260+K10615+K10144	Cyanoamino acid metabolism	ko00460	13	132	849	9891	Vigna_radiata_var._radiata_newGene_2127;Vigna_radiata_var._radiata_newGene_4025;gene13483;gene16559;gene21813;gene23172;gene23173;gene23174;gene24388;gene2706;gene6172;gene710;gene8229	K20802+K01188+K20802+K05349+K05350+K20802+K20802+K20802+K00600+K01188+K13034+K05350+K00600	Starch and sucrose metabolism	ko00500	39	478	493	9891	Vigna_radiata_var._radiata_newGene_4567;gene10045;gene10776;gene1083;gene11267;gene11852;gene13808;gene14383;gene14506;gene14572;gene15951;gene16850;gene17198;gene18048;gene18049;gene18271;gene21298;gene23694;gene2404;gene24966;gene269;gene28624;gene28653;gene3377;gene4802;gene4936;gene5353;gene5460;gene6726;gene7808;gene822;gene838;gene851;gene853;gene8626;gene8696;gene8757;gene884;gene9003	K01188+K00975+K00695+K00688+K05350+K01193+K01193+K19891+K01179+K01087+K01179+K07024+K01177+K13679+K19892+K01214+K00695+K00703+K19891+K01087+K00703+K19891+K01193+K00695+K00695+K19891+K01188+K19891+K19891+K01214+K00695+K00695+K00695+K00695+K01179+K00700+K00975+K00695+K00695	Carbon metabolism	ko01200	8	363	420	9891	Vigna_radiata_var._radiata_newGene_3322;gene10400;gene11384;gene16696;gene18248;gene19954;gene25883;gene6172	K01601+K00121+K00850+K00850+K00850+K01803+K01895+K13034	Pentose phosphate pathway	ko00030	3	103	255	9891	gene19805;gene22012;gene8553	K00852+K00895+K01810
Glycine, serine and threonine metabolism	ko00260	10	103	755	9891	gene11866;gene13870;gene23011;gene24397;gene26446;gene27456;gene27820;gene28499;gene8054;gene8229	K00281+K00108+K02437+K12524+K00276+K00830+K00276+K01620+K00306+K00600	Flavone and flavonol biosynthesis	ko00944	1	30	314	9891	gene25407	K13264	Biosynthesis of various secondary metabolites - part 2	ko00998	1	3	849	9891	gene12518	K21568	Flavonoid biosynthesis	ko00941	5	101	493	9891	gene12689;gene20737;gene21459;gene8935;gene9739	K13065+K13065+K13065+K13065+K22845	Ubiquitin mediated proteolysis	ko04120	3	219	420	9891	gene15337;gene1697;gene9945	K08770+K10260+K10581	Glyoxylate and dicarboxylate metabolism	ko00630	3	134	255	9891	gene10238;gene128;gene18644	K01647+K00122+K22133
RNA polymerase	ko03020	3	114	755	9891	Vigna_radiata_var._radiata_newGene_4152;gene18471;gene28219	K03006+K03021+K03021	Phenylpropanoid biosynthesis	ko00940	14	328	314	9891	gene12689;gene13541;gene16438;gene18515;gene19316;gene20177;gene23125;gene2390;gene2710;gene5349;gene5350;gene5353;gene9141;gene9147	K13065+K00588+K00430+K00430+K09753+K23260+K00588+K09753+K01188+K01188+K01188+K01188+K09753+K09753	Alanine, aspartate and glutamate metabolism	ko00250	8	74	849	9891	gene10739;gene20883;gene21301;gene24288;gene25646;gene26084;gene3426;gene5012	K01915+K00264+K01580+K00814+K00820+K01580+K14455+K01915	Zeatin biosynthesis	ko00908	3	75	493	9891	gene11836;gene16817;gene7594	K00279+K13495+K13496	Betalain biosynthesis	ko00965	2	33	420	9891	gene25129;gene5166	K01593+K15777	Zeatin biosynthesis	ko00908	1	75	255	9891	gene18630	K13496
Isoflavonoid biosynthesis	ko00943	14	65	755	9891	gene11675;gene11677;gene20461;gene22603;gene23100;gene25404;gene25405;gene25406;gene25676;gene2591;gene26440;gene3996;gene6507;gene7033	K13267+K13267+K13260+K13258+K13260+K13264+K13264+K13264+K13265+K13266+K13257+K13265+K13262+K13260	Flavonoid biosynthesis	ko00941	3	101	314	9891	gene12689;gene13541;gene23125	K13065+K00588+K00588	Arachidonic acid metabolism	ko00590	6	48	849	9891	gene12355;gene16062;gene19222;gene21317;gene3261;gene3263	K08726+K00432+K01254+K08726+K08726+K08726	Endocytosis	ko04144	19	319	493	9891	Vigna_radiata_var._radiata_newGene_136;Vigna_radiata_var._radiata_newGene_4661;gene14274;gene14864;gene14889;gene1491;gene16154;gene19432;gene19542;gene22226;gene2519;gene25959;gene2636;gene7764;gene8015;gene8154;gene8155;gene8671;gene9265	K04646+K03283+K03283+K04646+K03283+K07897+K12182+K19476+K01115+K19476+K19366+K12472+K03283+K00889+K12472+K01115+K01115+K01115+K00889	Glucosinolate biosynthesis	ko00966	2	43	420	9891	Vigna_radiata_var._radiata_newGene_1957;gene21208	K12153+K12153	Plant-pathogen interaction	ko04626	25	992	255	9891	Vigna_radiata_var._radiata_newGene_2483;gene13846;gene13847;gene14107;gene18108;gene18588;gene2005;gene20100;gene23794;gene24143;gene25543;gene26369;gene26815;gene5628;gene5956;gene6137;gene6142;gene6146;gene6147;gene6533;gene6907;gene7424;gene9001;gene9721;gene9999	K13466+K13416+K13448+K18878+K15397+K13430+K04079+K13416+K13429+K15397+K13416+K05391+K13429+K18873+K13430+K13459+K13459+K13459+K13459+K13435+K15397+K13420+K13459+K13420+K13457
Fatty acid biosynthesis	ko00061	6	58	755	9891	gene11550;gene11556;gene15949;gene16674;gene5441;gene7555	K03921+K03921+K01897+K00059+K00208+K10781	C5-Branched dibasic acid metabolism	ko00660	1	8	314	9891	gene18213	K01703	Tyrosine metabolism	ko00350	10	85	849	9891	gene15489;gene1591;gene22202;gene22203;gene23349;gene25006;gene26757;gene28599;gene29097;gene3426	K01800+K00817+K00422+K00422+K00276+K18857+K18857+K00815+K00815+K14455	Ribosome	ko03010	4	344	493	9891	gene125;gene1651;gene18544;gene4590	K02951+K02964+K02935+K02952	Inositol phosphate metabolism	ko00562	4	141	420	9891	gene19954;gene21717;gene23294;gene6889	K01803+K10047+K10572+K01092	Isoflavonoid biosynthesis	ko00943	3	65	255	9891	gene1279;gene1282;gene6509	K13260+K13260+K13262
Glycosphingolipid biosynthesis - globo and isoglobo series	ko00603	1	15	755	9891	gene14513	K07407	Selenocompound metabolism	ko00450	1	24	314	9891	gene18053	K01761	Histidine metabolism	ko00340	2	35	849	9891	gene1591;gene26873	K00817+K14152	Glycosylphosphatidylinositol (GPI)-anchor biosynthesis	ko00563	1	51	493	9891	gene14225	K03857	Basal transcription factors	ko03022	3	68	420	9891	gene10422;gene10423;gene11957	K03131+K03131+K03129	Protein processing in endoplasmic reticulum	ko04141	16	357	255	9891	Vigna_radiata_var._radiata_newGene_3775;gene10614;gene1204;gene14281;gene14282;gene14889;gene18087;gene19336;gene19379;gene19668;gene2004;gene2005;gene26955;gene7432;gene7704;gene8332	K16196+K13993+K13993+K13993+K13993+K03283+K13993+K03283+K13993+K13993+K13993+K04079+K13993+K13525+K09580+K13993
Aminoacyl-tRNA biosynthesis	ko00970	15	120	755	9891	Vigna_radiata_var._radiata_newGene_4370;gene10077;gene16174;gene17418;gene19818;gene20556;gene27614;gene29181;gene29724;gene4083;gene4084;gene8579;gene9041;gene9121;gene9122	K01893+K02433+K02433+K01870+K01870+K01881+K02433+K01870+K01870+K01870+K01870+K02433+K01872+K01870+K01870	Peroxisome	ko04146	5	148	314	9891	gene11412;gene21314;gene3058;gene3263;gene5770	K01897+K08726+K13356+K08726+K13356	Photosynthesis - antenna proteins	ko00196	5	20	849	9891	gene10034;gene1676;gene22847;gene26372;gene27300	K08913+K08912+K08912+K08914+K08912	Folate biosynthesis	ko00790	2	56	493	9891	gene1017;gene9921	K15631+K18482	Valine, leucine and isoleucine degradation	ko00280	1	88	420	9891	gene7797	K00020	Carbon metabolism	ko01200	10	363	255	9891	gene10238;gene12300;gene128;gene18358;gene19163;gene23697;gene25503;gene29398;gene3482;gene8553	K01647+K00234+K00122+K01595+K00164+K01610+K00873+K00640+K01595+K01810
Zeatin biosynthesis	ko00908	12	75	755	9891	Vigna_radiata_var._radiata_newGene_4177;gene1059;gene16543;gene22363;gene22367;gene23736;gene25379;gene4514;gene4515;gene4517;gene4518;gene4520	K13496+K23452+K13495+K23452+K23452+K23452+K23452+K13496+K13496+K13496+K13496+K13496	Fatty acid degradation	ko00071	4	78	314	9891	gene11412;gene15350;gene2737;gene7117	K01897+K10527+K00128+K14085	2-Oxocarboxylic acid metabolism	ko01210	6	100	849	9891	gene12462;gene19234;gene23389;gene24288;gene29139;gene3426	K00030+K01649+K01681+K00814+K14677+K14455	Isoflavonoid biosynthesis	ko00943	6	65	493	9891	gene19029;gene20461;gene23967;gene25407;gene6518;gene6540	K13258+K13260+K13267+K13264+K13264+K13264	RNA degradation	ko03018	4	167	420	9891	gene11384;gene16696;gene18248;gene3125	K00850+K00850+K00850+K12581	mRNA surveillance pathway	ko03015	1	179	255	9891	gene16125	K14399
Photosynthesis - antenna proteins	ko00196	13	20	755	9891	gene10034;gene1322;gene1676;gene20697;gene22384;gene22847;gene24306;gene26372;gene27300;gene3534;gene7107;gene973;gene9987	K08913+K08907+K08912+K08915+K08917+K08912+K08908+K08914+K08912+K08914+K08908+K08916+K08909	MAPK signaling pathway - plant	ko04016	12	505	314	9891	gene10658;gene11261;gene13663;gene15087;gene15834;gene17384;gene20087;gene20100;gene22765;gene25543;gene8941;gene9721	K14497+K14497+K13422+K14497+K14497+K13425+K13424+K13416+K14497+K13416+K13422+K13420	Stilbenoid, diarylheptanoid and gingerol biosynthesis	ko00945	3	59	849	9891	gene12740;gene19864;gene28091	K00588+K13065+K09754	RNA polymerase	ko03020	2	114	493	9891	gene11714;gene28696	K03021+K03021	Pyruvate metabolism	ko00620	1	119	420	9891	gene25883	K01895	Taurine and hypotaurine metabolism	ko00430	1	12	255	9891	gene806	K01580
Basal transcription factors	ko03022	5	68	755	9891	gene10422;gene10423;gene11957;gene17497;gene691	K03131+K03131+K03129+K06634+K03122	Homologous recombination	ko03440	2	125	314	9891	gene243;gene2814	K12173+K12173	Phenylpropanoid biosynthesis	ko00940	50	328	849	9891	Vigna_radiata_var._radiata_newGene_4025;gene10510;gene1060;gene10938;gene12740;gene12749;gene12797;gene14320;gene14969;gene15032;gene15652;gene15653;gene16559;gene18394;gene18514;gene19190;gene19864;gene21508;gene21596;gene21813;gene22539;gene22681;gene23158;gene2388;gene24321;gene24844;gene26922;gene2706;gene27221;gene27266;gene27274;gene27280;gene27975;gene28091;gene28356;gene29553;gene3417;gen…	K01188+K00430+K13068+K00430+K00588+K23260+K12356+K01904+K01904+K18368+K12355+K12355+K05349+K10775+K00430+K18368+K13065+K22395+K00430+K05350+K23260+K01904+K00430+K09753+K13066+K10775+K00430+K01188+K22395+K22395+K22395+K22395+K13066+K09754+K00430+K10775+K00430+K00430+K23260+K12355+K00430+K00430+K13066+K13066+K05350+K01904+K09753+K09753+K22395+K10775	Cutin, suberine and wax biosynthesis	ko00073	8	66	493	9891	gene18324;gene19550;gene19884;gene20130;gene26187;gene28507;gene5769;gene5770	K21995+K15403+K15398+K15404+K15400+K17991+K13356+K13356	Flavonoid biosynthesis	ko00941	9	101	420	9891	gene1709;gene19200;gene21475;gene22690;gene22691;gene22866;gene28298;gene28980;gene5214	K13065+K01859+K13083+K00660+K00660+K05277+K00660+K00660+K05280	ABC transporters	ko02010	10	148	255	9891	Vigna_radiata_var._radiata_newGene_1894;gene11126;gene11658;gene15207;gene16377;gene18360;gene18458;gene19407;gene24083;gene29792	K08712+K08712+K08712+K05658+K05681+K05681+K05681+K08712+K05681+K05658
Porphyrin and chlorophyll metabolism	ko00860	4	61	755	9891	gene11276;gene24167;gene24945;gene3455	K00218+K08101+K22013+K00218	Plant hormone signal transduction	ko04075	25	774	314	9891	gene10658;gene11261;gene13259;gene13498;gene13663;gene13687;gene15087;gene15190;gene15834;gene17215;gene17559;gene17917;gene18550;gene19480;gene20100;gene20532;gene22765;gene25543;gene3247;gene4929;gene5781;gene6383;gene8235;gene8482;gene8941	K14497+K14497+K14491+K14491+K13422+K14491+K14497+K14484+K14497+K14491+K14487+K14490+K14432+K14490+K13416+K13415+K14497+K13416+K14487+K12126+K14431+K13415+K14431+K14432+K13422	ABC transporters	ko02010	27	148	849	9891	gene11566;gene12576;gene13256;gene14404;gene15208;gene15210;gene15226;gene15227;gene1584;gene18581;gene19478;gene19690;gene20131;gene21024;gene21041;gene21045;gene21939;gene392;gene5187;gene5189;gene9413;gene9421;gene9440;gene9441;gene9443;gene9519;gene9651	K05658+K05681+K05666+K05656+K05658+K05658+K08712+K08711+K05681+K05666+K08712+K05681+K05665+K05666+K05666+K05666+K05665+K05681+K05643+K05641+K05658+K05674+K08712+K08712+K08712+K08712+K05665	beta-Alanine metabolism	ko00410	7	73	493	9891	gene21491;gene23804;gene26446;gene26447;gene2737;gene29447;gene5535	K23146+K00276+K00276+K00276+K00128+K00232+K00128	Nitrogen metabolism	ko00910	6	51	420	9891	gene10741;gene112;gene11467;gene12724;gene17085;gene25950	K01915+K01673+K10534+K00366+K01674+K01673	Glucosinolate biosynthesis	ko00966	3	43	255	9891	gene13999;gene14651;gene18213	K00826+K12153+K01703
Sesquiterpenoid and triterpenoid biosynthesis	ko00909	7	96	755	9891	gene11913;gene14153;gene22272;gene2299;gene3341;gene489;gene9855	K00511+K14175+K14175+K14173+K15803+K00511+K14175	Vitamin B6 metabolism	ko00750	1	21	314	9891	gene19526	K13248	Inositol phosphate metabolism	ko00562	7	141	849	9891	gene10682;gene12061;gene12175;gene19954;gene20201;gene29033;gene4505	K01803+K03084+K18081+K01803+K01114+K18081+K00889	Biosynthesis of unsaturated fatty acids	ko01040	2	31	493	9891	gene14498;gene29447	K10251+K00232	Biosynthesis of unsaturated fatty acids	ko01040	2	31	420	9891	gene11550;gene3742	K03921+K10251	Cutin, suberine and wax biosynthesis	ko00073	6	66	255	9891	gene14924;gene18202;gene20129;gene20130;gene2459;gene3868	K15404+K17991+K15404+K15404+K15402+K15400
Betalain biosynthesis	ko00965	3	33	755	9891	gene25129;gene4347;gene5166	K01593+K01593+K15777	Carbon fixation in photosynthetic organisms	ko00710	3	100	314	9891	gene18358;gene23697;gene9874	K01595+K01610+K01595	Starch and sucrose metabolism	ko00500	44	478	849	9891	Vigna_radiata_var._radiata_newGene_1691;Vigna_radiata_var._radiata_newGene_3097;Vigna_radiata_var._radiata_newGene_4025;Vigna_radiata_var._radiata_newGene_4742;gene10460;gene1142;gene11853;gene13082;gene13175;gene16559;gene19561;gene19573;gene19611;gene20023;gene20236;gene20243;gene20253;gene20258;gene20387;gene21813;gene22978;gene24538;gene24557;gene25979;gene26021;gene26806;gene27015;gene27016;…	K00695+K19891+K01188+K00695+K19891+K00695+K01193+K19891+K00695+K05349+K01193+K00695+K00695+K01193+K00695+K00695+K19891+K00695+K01176+K05350+K01177+K19891+K00847+K16055+K01179+K00695+K19891+K19891+K01188+K00695+K01176+K00847+K00695+K19892+K05350+K01810+K00695+K00695+K00695+K01193+K00695+K00695+K01210+K00696	Glyoxylate and dicarboxylate metabolism	ko00630	1	134	493	9891	gene20010	K00025	Other glycan degradation	ko00511	6	105	420	9891	gene10535;gene11855;gene22086;gene26543;gene2903;gene7179	K01227+K12309+K01206+K12309+K12309+K12309	Glycine, serine and threonine metabolism	ko00260	3	103	255	9891	gene23804;gene6230;gene7448	K00276+K00130+K00276
Valine, leucine and isoleucine degradation	ko00280	2	88	755	9891	gene147;gene4951	K00128+K05605	Folate biosynthesis	ko00790	1	56	314	9891	gene14641	K01724	Aminoacyl-tRNA biosynthesis	ko00970	11	120	849	9891	Vigna_radiata_var._radiata_newGene_4370;gene10077;gene15508;gene17418;gene19818;gene27516;gene29181;gene29724;gene4083;gene4084;gene4085	K01893+K02433+K02433+K01870+K01870+K01870+K01870+K01870+K01870+K01870+K01870	MAPK signaling pathway - plant	ko04016	35	505	493	9891	gene10237;gene10658;gene11157;gene11261;gene11839;gene13187;gene13660;gene14534;gene1499;gene15834;gene16142;gene18880;gene18968;gene19489;gene20100;gene20102;gene20104;gene20432;gene22299;gene23995;gene25019;gene25543;gene3249;gene4332;gene5071;gene5489;gene671;gene7202;gene7278;gene7856;gene7925;gene8941;gene8942;gene9541;gene9798	K13416+K14497+K20716+K14497+K20718+K14496+K13422+K14498+K13424+K14497+K13447+K20718+K20718+K20728+K13416+K13422+K13422+K16224+K13422+K14498+K14510+K13416+K14497+K20728+K14497+K14510+K13416+K13422+K14510+K14510+K00940+K13422+K13422+K16224+K20716	Carotenoid biosynthesis	ko00906	7	69	420	9891	Vigna_radiata_var._radiata_newGene_2821;gene12752;gene19089;gene19090;gene20511;gene4872;gene4873	K09841+K14595+K09838+K09838+K09841+K09841+K09841	Homologous recombination	ko03440	1	125	255	9891	gene2814	K12173
Biosynthesis of various secondary metabolites - part 2	ko00998	1	3	755	9891	gene23597	K21568	Nucleotide excision repair	ko03420	1	97	314	9891	gene18657	K10609	Betalain biosynthesis	ko00965	2	33	849	9891	gene23857;gene938	K15777+K15777	Betalain biosynthesis	ko00965	4	33	493	9891	gene15478;gene21607;gene27850;gene783	K15777+K01593+K01593+K15777	Peroxisome	ko04146	4	148	420	9891	gene15342;gene15949;gene3056;gene3303	K08726+K01897+K13356+K13348	Other glycan degradation	ko00511	4	105	255	9891	gene23361;gene5655;gene7493;gene7695	K01191+K12309+K01191+K12309
Glycerophospholipid metabolism	ko00564	9	173	755	9891	gene11192;gene16781;gene17670;gene20053;gene21015;gene22859;gene24116;gene7469;gene9429	K14156+K13508+K13508+K16818+K01126+K01115+K00993+K01517+K06130	Glycerolipid metabolism	ko00561	13	184	314	9891	Vigna_radiata_var._radiata_newGene_221;gene10208;gene10667;gene11086;gene11087;gene12513;gene24144;gene26221;gene2737;gene5990;gene7117;gene7498;gene8650	K15728+K13509+K13508+K13508+K13508+K22848+K18693+K00679+K00128+K07407+K14085+K07407+K00679	Synthesis and degradation of ketone bodies	ko00072	1	11	849	9891	gene12263	K01640	Carbon fixation in photosynthetic organisms	ko00710	4	100	493	9891	gene18358;gene19479;gene20010;gene9520	K01595+K00029+K00025+K00029	Photosynthesis	ko00195	1	82	420	9891	gene22387	K02634	Glycerolipid metabolism	ko00561	9	184	255	9891	Vigna_radiata_var._radiata_newGene_221;gene10208;gene10667;gene11086;gene11087;gene21990;gene5990;gene8650;gene900	K15728+K13509+K13508+K13508+K13508+K00679+K07407+K00679+K07407
Flavonoid biosynthesis	ko00941	15	101	755	9891	gene10012;gene11443;gene12107;gene12395;gene13995;gene19202;gene21475;gene22690;gene22691;gene22866;gene25029;gene25124;gene25759;gene28298;gene5214	K08243+K05278+K13082+K00475+K08695+K01859+K13083+K00660+K00660+K05277+K13065+K05278+K00660+K00660+K05280	Taurine and hypotaurine metabolism	ko00430	1	12	314	9891	gene806	K01580	Citrate cycle (TCA cycle)	ko00020	3	62	849	9891	gene12462;gene23389;gene23697	K00030+K01681+K01610	Stilbenoid, diarylheptanoid and gingerol biosynthesis	ko00945	6	59	493	9891	gene12689;gene20737;gene21459;gene3324;gene3326;gene8935	K13065+K13065+K13065+K16040+K16040+K13065	ABC transporters	ko02010	9	148	420	9891	gene19688;gene19690;gene21024;gene21041;gene21979;gene9413;gene9414;gene9440;gene9441	K05681+K05681+K05666+K05666+K05658+K05658+K05658+K08712+K08712	Starch and sucrose metabolism	ko00500	21	478	255	9891	gene11034;gene11852;gene12085;gene13085;gene13808;gene14506;gene18049;gene18271;gene20270;gene22978;gene23694;gene26092;gene28653;gene3377;gene4802;gene5349;gene5350;gene5460;gene814;gene8553;gene8696	K01087+K01193+K19891+K01188+K01193+K01179+K19892+K01214+K00695+K01177+K00703+K01177+K01193+K00695+K00695+K01188+K01188+K19891+K01177+K01810+K00700
Limonene and pinene degradation	ko00903	1	13	755	9891	gene147	K00128	Linoleic acid metabolism	ko00591	4	48	314	9891	gene19581;gene19582;gene19583;gene9601	K15718+K15718+K15718+K15718	Plant-pathogen interaction	ko04626	174	992	849	9891	Vigna_radiata_var._radiata_newGene_1289;Vigna_radiata_var._radiata_newGene_1543;Vigna_radiata_var._radiata_newGene_3377;Vigna_radiata_var._radiata_newGene_362;Vigna_radiata_var._radiata_newGene_3850;Vigna_radiata_var._radiata_newGene_4824;gene1004;gene1033;gene1036;gene10438;gene10582;gene11013;gene11100;gene11128;gene11242;gene11256;gene11258;gene11494;gene11506;gene11510;gene11511;gene11515;gen…	K13466+K13466+K13459+K15397+K13466+K16224+K13430+K13435+K13435+K13429+K13420+K13457+K13416+K13457+K13416+K13416+K13416+K13430+K13416+K13416+K13416+K13448+K13459+K13425+K13416+K13416+K13466+K18834+K18834+K13424+K13457+K09487+K13420+K18835+K13448+K13435+K18835+K13420+K13420+K18835+K18834+K02183+K13416+K13416+K13466+K13412+K13416+K13466+K13466+K13466+K13466+K13466+K13466+K13466+K13447+K13466+K13466+…	Glycerophospholipid metabolism	ko00564	20	173	493	9891	gene10208;gene11087;gene1211;gene12276;gene16556;gene19398;gene19542;gene19886;gene20373;gene20405;gene22085;gene23133;gene27026;gene28321;gene3224;gene4186;gene4274;gene8154;gene8155;gene8671	K13509+K13508+K00006+K01114+K00006+K06130+K01115+K13508+K13508+K13519+K16818+K16818+K00006+K00006+K00901+K16818+K13523+K01115+K01115+K01115	Terpenoid backbone biosynthesis	ko00900	1	70	420	9891	gene14949	K01662	Ubiquitin mediated proteolysis	ko04120	4	219	255	9891	gene11532;gene14071;gene18657;gene29091	K03875+K10260+K10609+K10260
Arginine and proline metabolism	ko00330	5	92	755	9891	gene13533;gene14073;gene147;gene15058;gene7178	K00472+K00797+K00128+K12259+K12259	Valine, leucine and isoleucine biosynthesis	ko00290	1	23	314	9891	gene18213	K01703	Nicotinate and nicotinamide metabolism	ko00760	2	46	849	9891	gene14705;gene29179	K03426+K18551	Protein processing in endoplasmic reticulum	ko04141	17	357	493	9891	Vigna_radiata_var._radiata_newGene_4661;gene10415;gene10416;gene10615;gene12550;gene14274;gene14281;gene14889;gene16558;gene19668;gene26214;gene2636;gene26685;gene2671;gene3510;gene6861;gene7432	K03283+K13993+K13993+K13993+K13993+K03283+K13993+K03283+K13993+K13993+K13993+K03283+K04374+K08057+K10666+K09523+K13525	Fructose and mannose metabolism	ko00051	6	107	420	9891	gene11384;gene16696;gene18248;gene19954;gene29696;gene8573	K00850+K00850+K00850+K01803+K00847+K19355	RNA degradation	ko03018	2	167	255	9891	Vigna_radiata_var._radiata_newGene_4297;gene18240	K12591+K04077
Protein processing in endoplasmic reticulum	ko04141	9	357	755	9891	Vigna_radiata_var._radiata_newGene_4086;Vigna_radiata_var._radiata_newGene_4456;gene22175;gene23976;gene26685;gene28623;gene29701;gene3733;gene9900	K10839+K03283+K10666+K03283+K04374+K04374+K04079+K13993+K04374	Fatty acid elongation	ko00062	3	43	314	9891	gene22445;gene24143;gene6907	K10249+K15397+K15397	Glycosylphosphatidylinositol (GPI)-anchor biosynthesis	ko00563	1	51	849	9891	gene18397	K03857	Aminoacyl-tRNA biosynthesis	ko00970	4	120	493	9891	gene10841;gene12523;gene22024;gene28919	K01870+K02433+K01870+K01893	Porphyrin and chlorophyll metabolism	ko00860	1	61	420	9891	gene24167	K08101	Photosynthesis	ko00195	1	82	255	9891	gene430	K02634
Tyrosine metabolism	ko00350	13	85	755	9891	gene10400;gene11517;gene14218;gene16809;gene22202;gene2343;gene25129;gene26446;gene27429;gene27820;gene28599;gene29097;gene4347	K00121+K18857+K00422+K00001+K00422+K00121+K01593+K00276+K00422+K00276+K00815+K00815+K01593	Glycine, serine and threonine metabolism	ko00260	3	103	314	9891	gene20912;gene6230;gene7117	K00003+K00130+K14085	Endocytosis	ko04144	25	319	849	9891	Vigna_radiata_var._radiata_newGene_274;Vigna_radiata_var._radiata_newGene_3004;Vigna_radiata_var._radiata_newGene_4457;gene11397;gene11780;gene11782;gene11783;gene13152;gene13671;gene14604;gene15511;gene22007;gene22859;gene23406;gene24058;gene2422;gene26313;gene26315;gene2804;gene4505;gene5872;gene649;gene6713;gene6714;gene6787	K03283+K04646+K03283+K03283+K03283+K03283+K03283+K19476+K12191+K01115+K12486+K03283+K01115+K19476+K03283+K19476+K19476+K19476+K12471+K00889+K07904+K12486+K03283+K03283+K19476	Ubiquinone and other terpenoid-quinone biosynthesis	ko00130	2	93	493	9891	gene16994;gene26119	K09833+K09833	Cutin, suberine and wax biosynthesis	ko00073	4	66	420	9891	gene12242;gene25040;gene3056;gene8580	K15400+K20495+K13356+K15400	Citrate cycle (TCA cycle)	ko00020	4	62	255	9891	gene10238;gene12300;gene19163;gene23697	K01647+K00234+K00164+K01610
Histidine metabolism	ko00340	4	35	755	9891	gene147;gene26872;gene26873;gene27229	K00128+K14152+K14152+K01590	Glycosaminoglycan degradation	ko00531	2	71	314	9891	gene21342;gene23952	K12309+K12309	Zeatin biosynthesis	ko00908	13	75	849	9891	Vigna_radiata_var._radiata_newGene_4177;gene1059;gene22363;gene22366;gene22367;gene4118;gene4331;gene4515;gene4516;gene4518;gene6486;gene6488;gene6489	K13496+K23452+K23452+K23452+K23452+K10760+K13495+K13496+K13496+K13496+K23452+K23452+K23452	Isoquinoline alkaloid biosynthesis	ko00950	9	67	493	9891	gene2118;gene21607;gene23804;gene26446;gene26447;gene27428;gene27429;gene27850;gene8335	K22097+K01593+K00276+K00276+K00276+K00422+K00422+K01593+K13396	Photosynthesis - antenna proteins	ko00196	1	20	420	9891	gene10034	K08913	Arachidonic acid metabolism	ko00590	1	48	255	9891	gene21314	K08726
Glycerolipid metabolism	ko00561	19	184	755	9891	gene1232;gene1233;gene1235;gene14513;gene14668;gene147;gene14787;gene15202;gene16781;gene17353;gene17670;gene19501;gene21994;gene21995;gene21997;gene25705;gene28480;gene366;gene9535	K00679+K00679+K00679+K07407+K00679+K00128+K03715+K22849+K13508+K00679+K13508+K00679+K00679+K00679+K00679+K00679+K00679+K21362+K00679	Pyrimidine metabolism	ko00240	3	108	314	9891	gene21888;gene5402;gene9244	K01240+K16904+K01937	Basal transcription factors	ko03022	2	68	849	9891	gene10428;gene11957	K03131+K03129	Glucosinolate biosynthesis	ko00966	2	43	493	9891	gene14651;gene18213	K12153+K01703	Riboflavin metabolism	ko00740	3	35	420	9891	gene24605;gene403;gene5607	K20884+K14379+K14652	Biosynthesis of amino acids	ko01230	7	324	255	9891	gene10238;gene13999;gene18213;gene20416;gene25503;gene28157;gene29398	K01647+K00826+K01703+K12657+K00873+K22846+K00640
Galactose metabolism	ko00052	19	239	755	9891	Vigna_radiata_var._radiata_newGene_4249;gene11384;gene11853;gene11855;gene12230;gene12360;gene14513;gene16696;gene18248;gene19561;gene20380;gene218;gene26707;gene2903;gene4864;gene7179;gene8591;gene9569;gene9710	K12447+K00850+K01193+K12309+K12309+K12309+K07407+K00850+K00850+K01193+K01193+K01785+K12309+K12309+K18819+K12309+K12309+K12309+K01193	Protein export	ko03060	1	110	314	9891	gene7414	K09648	Isoquinoline alkaloid biosynthesis	ko00950	9	67	849	9891	gene2119;gene2149;gene22202;gene22203;gene23349;gene28599;gene29097;gene3426;gene8787	K22097+K22097+K00422+K00422+K00276+K00815+K00815+K14455+K14975	Base excision repair	ko03410	7	64	493	9891	Vigna_radiata_var._radiata_newGene_3455;gene12652;gene18992;gene3064;gene4561;gene8538;gene9258	K03648+K02335+K10773+K10798+K10773+K01246+K01246	Protein processing in endoplasmic reticulum	ko04141	7	357	420	9891	gene21462;gene21804;gene22175;gene23409;gene29701;gene6714;gene9704	K01456+K13993+K10666+K13993+K04079+K03283+K13989	Cyanoamino acid metabolism	ko00460	5	132	255	9891	gene13085;gene14651;gene20934;gene5349;gene5350	K01188+K12153+K16266+K01188+K01188
Monoterpenoid biosynthesis	ko00902	1	11	755	9891	gene27978	K23810	Glycerophospholipid metabolism	ko00564	11	173	314	9891	Vigna_radiata_var._radiata_newGene_221;gene10208;gene10667;gene11086;gene11087;gene1211;gene19398;gene23133;gene24144;gene28321;gene7470	K15728+K13509+K13508+K13508+K13508+K00006+K06130+K16818+K18693+K00006+K01517	Amino sugar and nucleotide sugar metabolism	ko00520	22	339	849	9891	Vigna_radiata_var._radiata_newGene_4249;Vigna_radiata_var._radiata_newGene_4374;Vigna_radiata_var._radiata_newGene_4819;gene12227;gene12455;gene12459;gene14377;gene18781;gene19390;gene21536;gene24557;gene25646;gene28894;gene29171;gene29551;gene29696;gene3651;gene3654;gene4899;gene6546;gene7890;gene8877	K12447+K12447+K01183+K01183+K20547+K20547+K00012+K01183+K00326+K12448+K00847+K00820+K20547+K20547+K01183+K00847+K01183+K01183+K20547+K13379+K01810+K20547	Autophagy - other	ko04136	1	46	493	9891	gene11149	K08343	RNA transport	ko03013	2	273	420	9891	gene1414;gene602	K03260+K14292	Phosphatidylinositol signaling system	ko04070	5	129	255	9891	gene12121;gene18502;gene5303;gene6388;gene779	K10572+K20279+K05857+K13024+K01099
Carbon fixation in photosynthetic organisms	ko00710	14	100	755	9891	Vigna_radiata_var._radiata_newGene_3322;gene10062;gene1247;gene1248;gene15431;gene18564;gene21453;gene21456;gene23605;gene24082;gene24608;gene28279;gene28834;gene6112	K01601+K01623+K01602+K01602+K01006+K03841+K01807+K01807+K00855+K01595+K01595+K05298+K03841+K00028	Ascorbate and aldarate metabolism	ko00053	7	171	314	9891	Vigna_radiata_var._radiata_newGene_4659;gene15537;gene19502;gene21468;gene2737;gene6902;gene7117	K00423+K10047+K00469+K10046+K00128+K00103+K14085	Pyrimidine metabolism	ko00240	3	108	849	9891	gene10798;gene13828;gene2573	K01520+K13998+K13998	Glutathione metabolism	ko00480	7	125	493	9891	Vigna_radiata_var._radiata_newGene_2878;gene1787;gene20132;gene23366;gene25972;gene27488;gene29205	K01255+K00799+K00799+K00434+K00797+K01255+K00799	Aminoacyl-tRNA biosynthesis	ko00970	4	120	420	9891	Vigna_radiata_var._radiata_newGene_4370;gene16174;gene29724;gene8579	K01893+K02433+K01870+K02433	Glycosaminoglycan degradation	ko00531	3	71	255	9891	gene14371;gene5655;gene7695	K07964+K12309+K12309
Inositol phosphate metabolism	ko00562	7	141	755	9891	gene10575;gene12175;gene21717;gene24322;gene29031;gene4505;gene6889	K05857+K18081+K10047+K01092+K00889+K00889+K01092	Protein processing in endoplasmic reticulum	ko04141	14	357	314	9891	Vigna_radiata_var._radiata_newGene_3775;gene10614;gene10615;gene10736;gene1204;gene14281;gene14286;gene14889;gene19668;gene2004;gene26699;gene26955;gene7432;gene8332	K16196+K13993+K13993+K13993+K13993+K13993+K13993+K03283+K13993+K13993+K13993+K13993+K13525+K13993	RNA transport	ko03013	9	273	849	9891	gene18424;gene22391;gene22393;gene26505;gene2842;gene2844;gene5115;gene6347;gene8977	K03231+K14292+K14298+K09291+K14292+K14292+K14292+K03260+K03239	Pyruvate metabolism	ko00620	7	119	493	9891	gene18358;gene19479;gene20010;gene23008;gene2737;gene5535;gene9520	K01595+K00029+K00025+K00873+K00128+K00128+K00029	Biosynthesis of various secondary metabolites - part 2	ko00998	1	3	420	9891	gene12518	K21568	Endocytosis	ko04144	5	319	255	9891	Vigna_radiata_var._radiata_newGene_136;gene14889;gene19336;gene19432;gene8015	K04646+K03283+K03283+K19476+K12472
Glutathione metabolism	ko00480	12	125	755	9891	Vigna_radiata_var._radiata_newGene_2878;gene1130;gene14073;gene16564;gene19506;gene21300;gene24898;gene29205;gene29332;gene6325;gene9834;gene9932	K01255+K00033+K00797+K00799+K00036+K00799+K00434+K00799+K00799+K01255+K01255+K01256	Arginine biosynthesis	ko00220	1	45	314	9891	gene755	K01915	Peroxisome	ko04146	11	148	849	9891	gene12263;gene12355;gene14705;gene15949;gene18243;gene21317;gene25185;gene3261;gene3263;gene4472;gene7133	K01640+K08726+K03426+K01897+K04564+K08726+K13348+K08726+K08726+K13343+K13346	Arginine and proline metabolism	ko00330	6	92	493	9891	gene20416;gene24808;gene25972;gene2737;gene29133;gene5535	K12657+K12657+K00797+K00128+K01426+K00128	Sulfur metabolism	ko00920	2	39	420	9891	gene21784;gene6172	K05907+K13034	RNA transport	ko03013	2	273	255	9891	gene17098;gene29140	K14303+K12160
Ascorbate and aldarate metabolism	ko00053	6	171	755	9891	Vigna_radiata_var._radiata_newGene_4249;gene1080;gene13086;gene147;gene21717;gene24898	K12447+K00012+K00012+K00128+K10047+K00434	Propanoate metabolism	ko00640	1	48	314	9891	gene24937	K00166	Phosphatidylinositol signaling system	ko04070	8	129	849	9891	gene12061;gene12175;gene15269;gene2392;gene29033;gene4170;gene4505;gene6442	K03084+K18081+K02183+K02183+K18081+K02183+K00889+K02183	mRNA surveillance pathway	ko03015	1	179	493	9891	gene22159	K14409	Pentose phosphate pathway	ko00030	3	103	420	9891	gene11384;gene16696;gene18248	K00850+K00850+K00850	Glycosphingolipid biosynthesis - ganglio series	ko00604	2	53	255	9891	gene5655;gene7695	K12309+K12309
Alanine, aspartate and glutamate metabolism	ko00250	3	74	755	9891	gene10739;gene21854;gene27456	K01915+K01915+K00830	Fatty acid biosynthesis	ko00061	2	58	314	9891	gene11412;gene21364	K01897+K00059	Sesquiterpenoid and triterpenoid biosynthesis	ko00909	2	96	849	9891	gene9854;gene9855	K14175+K14175	Sphingolipid metabolism	ko00600	6	94	493	9891	Vigna_radiata_var._radiata_newGene_3896;gene22187;gene5655;gene5990;gene6032;gene8546	K12349+K04712+K12309+K07407+K12382+K12309	Phenylalanine metabolism	ko00360	2	78	420	9891	gene25129;gene28599	K01593+K00815	Terpenoid backbone biosynthesis	ko00900	2	70	255	9891	gene10921;gene4251	K11778+K13789
Fatty acid metabolism	ko01212	8	87	755	9891	gene11550;gene11556;gene15949;gene16674;gene29356;gene3742;gene5441;gene7555	K03921+K03921+K01897+K00059+K00232+K10251+K00208+K10781	alpha-Linolenic acid metabolism	ko00592	4	90	314	9891	gene15350;gene23133;gene24187;gene5464	K10527+K16818+K10525+K00224	Fatty acid elongation	ko00062	3	43	849	9891	Vigna_radiata_var._radiata_newGene_362;gene28064;gene3874	K15397+K15397+K15397	Sesquiterpenoid and triterpenoid biosynthesis	ko00909	9	96	493	9891	Vigna_radiata_var._radiata_newGene_4076;gene13149;gene14022;gene21860;gene22257;gene22292;gene3575;gene3586;gene432	K15803+K15803+K14175+K15813+K15813+K00511+K15803+K15803+K20659	Ribosome	ko03010	4	344	420	9891	Vigna_radiata_var._radiata_newGene_2298;gene21224;gene23061;gene6131	K02964+K02866+K02898+K02890	Selenocompound metabolism	ko00450	1	24	255	9891	gene18053	K01761
SNARE interactions in vesicular transport	ko04130	1	55	755	9891	gene16350	K08486	mRNA surveillance pathway	ko03015	1	179	314	9891	gene6696	K12881	Ribosome	ko03010	7	344	849	9891	Vigna_radiata_var._radiata_newGene_2298;gene13781;gene21224;gene22570;gene23363;gene24570;gene4579	K02964+K02983+K02866+K02969+K02938+K02923+K02943	Propanoate metabolism	ko00640	3	48	493	9891	gene21491;gene24937;gene29447	K23146+K00166+K00232	Oxidative phosphorylation	ko00190	1	145	420	9891	gene6875	K01535	Isoquinoline alkaloid biosynthesis	ko00950	5	67	255	9891	gene21607;gene23804;gene27428;gene27850;gene7448	K01593+K00276+K00422+K01593+K00276
Isoquinoline alkaloid biosynthesis	ko00950	9	67	755	9891	gene14218;gene22202;gene25129;gene26446;gene27429;gene27820;gene28599;gene29097;gene4347	K00422+K00422+K01593+K00276+K00422+K00276+K00815+K00815+K01593	Amino sugar and nucleotide sugar metabolism	ko00520	6	339	314	9891	Vigna_radiata_var._radiata_newGene_2221;gene14584;gene21468;gene3665;gene4781;gene8553	K01209+K12448+K10046+K01183+K08678+K01810	Homologous recombination	ko03440	8	125	849	9891	gene11614;gene16036;gene16683;gene17268;gene19572;gene22839;gene22840;gene23925	K10739+K12173+K10870+K12173+K07466+K12173+K12173+K07466	RNA transport	ko03013	3	273	493	9891	gene16051;gene17783;gene9340	K03239+K03260+K03231	Ascorbate and aldarate metabolism	ko00053	4	171	420	9891	Vigna_radiata_var._radiata_newGene_1769;Vigna_radiata_var._radiata_newGene_4249;gene21717;gene6901	K12447+K12447+K10047+K00103	Fatty acid metabolism	ko01212	3	87	255	9891	gene11412;gene15924;gene21364	K01897+K09458+K00059
Brassinosteroid biosynthesis	ko00905	2	19	755	9891	gene19636;gene23246	K20623+K09587	Glucosinolate biosynthesis	ko00966	1	43	314	9891	gene18213	K01703	Glutathione metabolism	ko00480	20	125	849	9891	gene10283;gene12849;gene12926;gene16059;gene16062;gene16564;gene18236;gene18237;gene19145;gene21300;gene23938;gene25843;gene29332;gene29377;gene29539;gene29697;gene29698;gene5169;gene6810;gene9932	K00799+K00799+K00383+K00799+K00432+K00799+K00799+K00799+K00799+K00799+K00799+K00799+K00799+K01469+K00799+K00799+K00799+K00799+K00799+K01256	Valine, leucine and isoleucine biosynthesis	ko00290	1	23	493	9891	gene18213	K01703	Glycolysis / Gluconeogenesis	ko00010	8	216	420	9891	gene10400;gene11384;gene16696;gene16809;gene18248;gene19954;gene218;gene25883	K00121+K00850+K00850+K00001+K00850+K01803+K01785+K01895	Stilbenoid, diarylheptanoid and gingerol biosynthesis	ko00945	5	59	255	9891	gene29436;gene29438;gene3324;gene3326;gene3327	K16040+K16040+K16040+K16040+K16040
Glucosinolate biosynthesis	ko00966	3	43	755	9891	Vigna_radiata_var._radiata_newGene_1957;gene17681;gene21208	K12153+K12153+K12153	Other glycan degradation	ko00511	4	105	314	9891	Vigna_radiata_var._radiata_newGene_364;gene21342;gene23361;gene23952	K01206+K12309+K01191+K12309	Proteasome	ko03050	2	70	849	9891	gene18431;gene2878	K02725+K02725	Phenylalanine metabolism	ko00360	6	78	493	9891	gene21607;gene23804;gene26446;gene26447;gene27850;gene29133	K01593+K00276+K00276+K00276+K01593+K01426	Stilbenoid, diarylheptanoid and gingerol biosynthesis	ko00945	3	59	420	9891	gene1709;gene24622;gene29442	K13065+K16040+K16040	Carbon fixation in photosynthetic organisms	ko00710	3	100	255	9891	gene18358;gene23697;gene3482	K01595+K01610+K01595
Arachidonic acid metabolism	ko00590	3	48	755	9891	Vigna_radiata_var._radiata_newGene_1968;gene21317;gene21319	K08726+K08726+K08726	beta-Alanine metabolism	ko00410	3	73	314	9891	gene2737;gene7117;gene806	K00128+K14085+K01580	Other types of O-glycan biosynthesis	ko00514	2	24	849	9891	gene12277;gene4328	K20782+K18134	Diterpenoid biosynthesis	ko00904	6	80	493	9891	gene1010;gene21956;gene3131;gene4637;gene5870;gene9279	K05282+K04125+K13070+K13070+K04120+K04121	Glycerophospholipid metabolism	ko00564	6	173	420	9891	gene11192;gene16781;gene18504;gene22859;gene24116;gene5955	K14156+K13508+K14156+K01115+K00993+K18696	Plant hormone signal transduction	ko04075	17	774	255	9891	gene10658;gene11261;gene12289;gene13259;gene13687;gene13846;gene15834;gene18550;gene19480;gene20100;gene20532;gene25543;gene3334;gene3487;gene6349;gene6383;gene8235	K14497+K14497+K14494+K14491+K14491+K13416+K14497+K14432+K14490+K13416+K13415+K13416+K14494+K13422+K13415+K13415+K14431
Cysteine and methionine metabolism	ko00270	15	155	755	9891	Vigna_radiata_var._radiata_newGene_2611;gene10465;gene1182;gene14073;gene17617;gene17938;gene20960;gene21747;gene24397;gene26245;gene28599;gene29097;gene344;gene4484;gene6172	K00558+K05933+K00549+K00797+K23977+K01738+K01761+K01251+K12524+K01738+K00815+K00815+K05933+K00789+K13034	Thiamine metabolism	ko00730	4	44	314	9891	gene13208;gene15288;gene28325;gene3376	K01662+K20896+K00939+K03146	Fructose and mannose metabolism	ko00051	9	107	849	9891	gene10682;gene11384;gene16696;gene18948;gene19954;gene24557;gene29473;gene29696;gene7935	K01803+K00850+K00850+K01623+K01803+K00847+K00895+K00847+K01805	Terpenoid backbone biosynthesis	ko00900	1	70	493	9891	gene23464	K00021	Alanine, aspartate and glutamate metabolism	ko00250	2	74	420	9891	gene10741;gene11152	K01915+K01953	Nicotinate and nicotinamide metabolism	ko00760	1	46	255	9891	gene23128	K00763
Glycosylphosphatidylinositol (GPI)-anchor biosynthesis	ko00563	3	51	755	9891	gene167;gene18397;gene5164	K03860+K03857+K03860	Inositol phosphate metabolism	ko00562	8	141	314	9891	Vigna_radiata_var._radiata_newGene_4161;gene15537;gene18502;gene19502;gene23005;gene5303;gene779;gene8638	K24221+K10047+K20279+K00469+K24221+K05857+K01099+K18081	DNA replication	ko03030	13	74	849	9891	gene10255;gene11614;gene13382;gene14832;gene15268;gene19572;gene21133;gene23925;gene2559;gene26716;gene4836;gene7015;gene9629	K02684+K10739+K02541+K02209+K02540+K07466+K04802+K07466+K02212+K02541+K02210+K02542+K10742	Galactose metabolism	ko00052	13	239	493	9891	gene10058;gene11852;gene13808;gene17759;gene22754;gene28653;gene3042;gene4296;gene4853;gene5655;gene5990;gene7439;gene8546	K06617+K01193+K01193+K18819+K01784+K01193+K00850+K06617+K06611+K12309+K07407+K06617+K12309	N-Glycan biosynthesis	ko00510	1	70	420	9891	gene28815	K07441	Monoterpenoid biosynthesis	ko00902	2	11	255	9891	gene13198;gene26632	K23232+K23810
Circadian rhythm - plant	ko04712	14	131	755	9891	gene11670;gene13536;gene18954;gene22690;gene22691;gene23874;gene25759;gene28271;gene28298;gene29489;gene3501;gene4428;gene7249;gene9050	K03097+K12126+K12135+K00660+K00660+K16222+K00660+K16223+K00660+K12115+K16240+K12133+K12126+K03097	Purine metabolism	ko00230	5	197	314	9891	gene15619;gene2201;gene22184;gene28325;gene7470	K01488+K01514+K01466+K00939+K01517	Flavonoid biosynthesis	ko00941	16	101	849	9891	gene10012;gene12107;gene12740;gene16608;gene16610;gene19200;gene19201;gene19864;gene22690;gene22691;gene22866;gene24954;gene25759;gene28091;gene28980;gene7508	K08243+K13082+K00588+K13082+K13082+K01859+K01859+K13065+K00660+K00660+K05277+K00660+K00660+K09754+K00660+K01859	Biosynthesis of amino acids	ko01230	7	324	493	9891	gene11240;gene18213;gene20416;gene23008;gene24808;gene29398;gene3042	K00264+K01703+K12657+K00873+K12657+K00640+K00850	Fatty acid degradation	ko00071	4	78	420	9891	gene10400;gene15949;gene16809;gene25040	K00121+K01897+K00001+K20495	Oxidative phosphorylation	ko00190	2	145	255	9891	gene12300;gene231	K00234+K01535
Valine, leucine and isoleucine biosynthesis	ko00290	1	23	755	9891	gene26668	K00053	Plant-pathogen interaction	ko04626	31	992	314	9891	Vigna_radiata_var._radiata_newGene_2483;Vigna_radiata_var._radiata_newGene_4441;Vigna_radiata_var._radiata_newGene_4737;gene16034;gene16219;gene16852;gene17384;gene18588;gene1906;gene1936;gene20087;gene20100;gene2087;gene21741;gene2308;gene23610;gene24143;gene25059;gene25543;gene25931;gene26369;gene2949;gene371;gene5628;gene5956;gene6137;gene6146;gene6533;gene6907;gene9721;gene9999	K13466+K13435+K18878+K13436+K13448+K13466+K13425+K13430+K13466+K13466+K13424+K13416+K13466+K13456+K13457+K13457+K15397+K13466+K13416+K13434+K05391+K13429+K13448+K18873+K13430+K13459+K13459+K13435+K15397+K13420+K13457	Tryptophan metabolism	ko00380	3	103	849	9891	gene22125;gene4726;gene7284	K22588+K11816+K11816	Pentose phosphate pathway	ko00030	7	103	493	9891	gene10466;gene14859;gene19805;gene20204;gene21749;gene25993;gene3042	K00895+K00131+K00852+K00895+K00895+K00851+K00850	Biosynthesis of amino acids	ko01230	10	324	420	9891	gene10741;gene11152;gene11384;gene16696;gene18248;gene19954;gene22577;gene26872;gene28499;gene6172	K01915+K01953+K00850+K00850+K00850+K01803+K01696+K14152+K01620+K13034	Glycosphingolipid biosynthesis - globo and isoglobo series	ko00603	2	15	255	9891	gene5990;gene900	K07407+K07407
Selenocompound metabolism	ko00450	2	24	755	9891	gene1182;gene20960	K00549+K01761	Pentose phosphate pathway	ko00030	3	103	314	9891	gene11747;gene25993;gene8553	K00131+K00851+K01810	mRNA surveillance pathway	ko03015	4	179	849	9891	gene12302;gene16125;gene24122;gene338	K14399+K14399+K06269+K14376	Limonene and pinene degradation	ko00903	2	13	493	9891	gene2737;gene5535	K00128+K00128	Spliceosome	ko03040	11	359	420	9891	Vigna_radiata_var._radiata_newGene_3781;gene10261;gene11182;gene11186;gene17186;gene17191;gene26173;gene26845;gene29381;gene29391;gene6714	K12818+K12835+K12818+K12818+K12818+K12818+K12835+K12818+K12818+K12818+K03283	Tropane, piperidine and pyridine alkaloid biosynthesis	ko00960	2	73	255	9891	gene23804;gene7448	K00276+K00276
Ribosome biogenesis in eukaryotes	ko03008	11	154	755	9891	Vigna_radiata_var._radiata_newGene_1474;gene11670;gene16272;gene1653;gene18608;gene2008;gene2010;gene2011;gene23893;gene29369;gene9050	K14548+K03097+K14521+K14548+K11883+K11883+K11883+K11883+K14573+K14548+K03097	Pentose and glucuronate interconversions	ko00040	1	363	314	9891	gene7072	K01051	Ubiquinone and other terpenoid-quinone biosynthesis	ko00130	13	93	849	9891	gene14320;gene14969;gene16953;gene16955;gene22265;gene22681;gene2619;gene28599;gene29097;gene29493;gene29494;gene6443;gene8909	K01904+K01904+K09833+K09833+K03809+K01904+K03809+K00815+K00815+K09833+K09833+K19222+K01904	Pentose and glucuronate interconversions	ko00040	20	363	493	9891	gene1080;gene11318;gene1208;gene17958;gene20120;gene20795;gene21308;gene2224;gene24215;gene25880;gene26839;gene4033;gene4523;gene4568;gene4780;gene498;gene6951;gene7072;gene7093;gene9675	K00012+K01051+K01728+K01051+K01051+K01728+K01051+K01051+K01051+K01805+K01213+K01051+K01051+K01051+K01051+K01051+K01184+K01051+K01051+K01051	Isoquinoline alkaloid biosynthesis	ko00950	2	67	420	9891	gene25129;gene28599	K01593+K00815	Sphingolipid metabolism	ko00600	8	94	255	9891	Vigna_radiata_var._radiata_newGene_3896;gene21125;gene5655;gene5990;gene6032;gene6655;gene7695;gene900	K12349+K12349+K12309+K07407+K12382+K01634+K12309+K07407
Plant-pathogen interaction	ko04626	126	992	755	9891	Vigna_radiata_var._radiata_newGene_1289;Vigna_radiata_var._radiata_newGene_1696;Vigna_radiata_var._radiata_newGene_362;Vigna_radiata_var._radiata_newGene_3850;Vigna_radiata_var._radiata_newGene_4824;Vigna_radiata_var._radiata_newGene_4924;gene1034;gene1036;gene10582;gene11013;gene11100;gene11249;gene11256;gene11258;gene11494;gene11506;gene11510;gene11511;gene11771;gene11796;gene11818;gene12009;ge…	K13466+K13466+K15397+K13466+K16224+K13466+K13435+K13435+K13420+K13457+K13416+K13416+K13416+K13416+K13430+K13416+K13416+K13416+K13416+K18834+K13424+K02183+K13430+K13420+K13416+K13435+K13435+K13430+K13420+K18835+K13449+K13449+K13466+K13412+K13416+K13466+K13466+K13466+K13466+K13466+K13466+K13466+K13435+K13416+K13420+K15397+K15397+K13416+K16225+K13466+K13466+K13430+K13466+K18878+K13466+K13466+K13466+…	Cutin, suberine and wax biosynthesis	ko00073	9	66	314	9891	gene18202;gene20128;gene20129;gene20130;gene2459;gene28507;gene3058;gene3868;gene5770	K17991+K15404+K15404+K15404+K15402+K17991+K13356+K15400+K13356	Protein export	ko03060	9	110	849	9891	Vigna_radiata_var._radiata_newGene_955;gene15915;gene19964;gene22483;gene26068;gene27490;gene3556;gene5271;gene8515	K09490+K09490+K03110+K07342+K09490+K09481+K10956+K13280+K03100	2-Oxocarboxylic acid metabolism	ko01210	2	100	493	9891	gene14651;gene18213	K12153+K01703	Glutathione metabolism	ko00480	10	125	420	9891	gene10283;gene12910;gene12926;gene16564;gene18237;gene19145;gene21300;gene29332;gene6810;gene9932	K00799+K00799+K00383+K00799+K00799+K00799+K00799+K00799+K00799+K01256	Tyrosine metabolism	ko00350	5	85	255	9891	gene21607;gene23804;gene27428;gene27850;gene7448	K01593+K00276+K00422+K01593+K00276
MAPK signaling pathway - plant	ko04016	63	505	755	9891	Vigna_radiata_var._radiata_newGene_4824;gene10533;gene10582;gene11100;gene11249;gene11256;gene11258;gene11506;gene11510;gene11511;gene11771;gene11818;gene12009;gene12455;gene12640;gene12745;gene13566;gene14726;gene14953;gene14954;gene16295;gene16532;gene17473;gene17691;gene18569;gene18985;gene19149;gene19295;gene19492;gene19742;gene19981;gene19983;gene22623;gene23689;gene24038;gene24983;gene24987…	K16224+K14496+K13420+K13416+K13416+K13416+K13416+K13416+K13416+K13416+K13416+K13424+K02183+K20547+K14498+K13420+K13416+K13420+K13449+K13449+K14509+K13416+K13422+K14496+K20557+K13416+K13420+K13422+K20728+K13416+K20728+K20728+K13416+K14496+K13416+K20718+K20725+K13416+K13424+K20557+K13416+K13413+K20547+K13424+K13416+K13422+K20728+K13420+K13424+K14496+K13420+K13416+K13416+K13422+K14515+K20604+K20718+…	ABC transporters	ko02010	9	148	314	9891	Vigna_radiata_var._radiata_newGene_1894;gene11126;gene16377;gene18360;gene18458;gene1863;gene24083;gene29792;gene4689	K08712+K08712+K05681+K05681+K05681+K05666+K05681+K05658+K05681	Cysteine and methionine metabolism	ko00270	14	155	849	9891	gene10465;gene10468;gene13794;gene16108;gene17939;gene22548;gene26245;gene27068;gene28599;gene29097;gene3426;gene3775;gene6172;gene8818	K05933+K05933+K00016+K20772+K01738+K00899+K01738+K00058+K00815+K00815+K14455+K01251+K13034+K01244	Ether lipid metabolism	ko00565	6	54	493	9891	gene12276;gene19542;gene20405;gene8154;gene8155;gene8671	K01114+K01115+K13519+K01115+K01115+K01115	Starch and sucrose metabolism	ko00500	26	478	420	9891	Vigna_radiata_var._radiata_newGene_4025;gene10452;gene11853;gene16559;gene20258;gene20284;gene20380;gene21813;gene23109;gene27015;gene27016;gene2702;gene29658;gene29696;gene3073;gene3806;gene6913;gene842;gene844;gene9626;gene9635;gene9645;gene9710;gene9719;gene9759;gene9764	K01188+K01179+K01193+K05349+K00695+K00695+K01193+K05350+K01193+K19891+K19891+K01188+K01176+K00847+K19891+K01087+K19892+K00695+K00695+K00695+K00695+K00695+K01193+K01210+K01179+K00696	Carotenoid biosynthesis	ko00906	5	69	255	9891	gene10417;gene1980;gene3975;gene6264;gene9303	K09842+K15746+K09838+K15747+K09840
Folate biosynthesis	ko00790	4	56	755	9891	gene13869;gene16706;gene24261;gene5607	K15631+K01724+K01307+K14652	Spliceosome	ko03040	10	359	314	9891	gene14889;gene20162;gene21573;gene25151;gene29380;gene29418;gene29528;gene4009;gene4854;gene6696	K03283+K12818+K12835+K12873+K12818+K12818+K12818+K12818+K12835+K12881	Arginine biosynthesis	ko00220	5	45	849	9891	gene10739;gene24288;gene29139;gene3426;gene5012	K01915+K00814+K14677+K14455+K01915	Arachidonic acid metabolism	ko00590	3	48	493	9891	gene17855;gene21314;gene3267	K08726+K08726+K08726	Phosphatidylinositol signaling system	ko04070	5	129	420	9891	gene12009;gene21717;gene23294;gene6442;gene6889	K02183+K10047+K10572+K02183+K01092	Spliceosome	ko03040	8	359	255	9891	gene14889;gene17532;gene18521;gene19336;gene20162;gene29380;gene29528;gene4854	K03283+K12862+K12900+K03283+K12818+K12818+K12818+K12835
Pyruvate metabolism	ko00620	7	119	755	9891	gene147;gene15431;gene18583;gene24082;gene24608;gene25883;gene6112	K00128+K01006+K00873+K01595+K01595+K01895+K00028	Alanine, aspartate and glutamate metabolism	ko00250	2	74	314	9891	gene755;gene806	K01915+K01580	Cutin, suberine and wax biosynthesis	ko00073	6	66	849	9891	Vigna_radiata_var._radiata_newGene_1476;gene22538;gene4196;gene4197;gene5837;gene8580	K20495+K15406+K13407+K13407+K15400+K15400	DNA replication	ko03030	1	74	493	9891	gene12652	K02335	2-Oxocarboxylic acid metabolism	ko01210	2	100	420	9891	Vigna_radiata_var._radiata_newGene_1957;gene21208	K12153+K12153	Biotin metabolism	ko00780	2	21	255	9891	gene15924;gene21364	K09458+K00059
Benzoxazinoid biosynthesis	ko00402	2	8	755	9891	gene2156;gene5817	K13229+K13229	Biotin metabolism	ko00780	1	21	314	9891	gene21364	K00059	Glycosphingolipid biosynthesis - ganglio series	ko00604	3	53	849	9891	gene2903;gene4166;gene7179	K12309+K12309+K12309	Pyrimidine metabolism	ko00240	8	108	493	9891	Vigna_radiata_var._radiata_newGene_3559;Vigna_radiata_var._radiata_newGene_3560;gene18256;gene22137;gene25331;gene28262;gene28263;gene7925	K14641+K14641+K24242+K01510+K13421+K14641+K14641+K00940	Benzoxazinoid biosynthesis	ko00402	2	8	420	9891	gene2159;gene5817	K13229+K13229	Glycerophospholipid metabolism	ko00564	8	173	255	9891	Vigna_radiata_var._radiata_newGene_221;gene10208;gene10667;gene11086;gene11087;gene1211;gene17397;gene28321	K15728+K13509+K13508+K13508+K13508+K00006+K16818+K00006
Photosynthesis	ko00195	17	82	755	9891	gene12403;gene13465;gene13894;gene14374;gene14495;gene18620;gene19171;gene20028;gene21267;gene22387;gene24695;gene24889;gene28551;gene3139;gene6286;gene8672;gene9750	K02641+K02716+K02113+K02694+K02723+K08901+K02717+K08901+K08901+K02634+K08901+K02717+K08902+K14332+K02699+K02638+K08905	Sphingolipid metabolism	ko00600	8	94	314	9891	Vigna_radiata_var._radiata_newGene_3896;gene21125;gene21127;gene21342;gene23952;gene5990;gene6032;gene7498	K12349+K12349+K12349+K12309+K12309+K07407+K12382+K07407	Glyoxylate and dicarboxylate metabolism	ko00630	16	134	849	9891	Vigna_radiata_var._radiata_newGene_3322;gene10739;gene11744;gene11812;gene11814;gene11815;gene11816;gene13970;gene16442;gene23389;gene24388;gene25456;gene25457;gene27805;gene5012;gene8229	K01601+K01915+K22133+K22133+K22133+K22133+K22133+K22133+K22133+K01681+K00600+K15919+K15919+K22133+K01915+K00600	Glycosphingolipid biosynthesis - globo and isoglobo series	ko00603	2	15	493	9891	gene19184;gene5990	K12373+K07407	Plant-pathogen interaction	ko04626	69	992	420	9891	Vigna_radiata_var._radiata_newGene_2139;Vigna_radiata_var._radiata_newGene_362;Vigna_radiata_var._radiata_newGene_3850;gene10109;gene1033;gene1037;gene10706;gene11256;gene11258;gene11771;gene11796;gene11818;gene12009;gene12040;gene13074;gene13454;gene13575;gene14015;gene14640;gene1490;gene14954;gene18985;gene19193;gene19321;gene19742;gene19766;gene21659;gene22623;gene2293;gene2309;gene24507;gene2…	K15397+K15397+K13466+K13466+K13435+K13435+K13448+K13416+K13416+K13416+K18834+K13424+K02183+K13457+K18835+K13448+K13435+K13430+K13459+K18835+K13449+K13416+K15397+K18834+K13416+K16225+K13459+K13416+K13457+K13457+K18834+K13448+K13425+K13435+K13466+K13424+K13448+K16224+K13459+K13466+K13466+K13416+K13416+K04079+K13448+K13430+K13430+K18835+K13466+K13459+K13459+K18875+K02183+K13435+K13435+K13435+K13430+…	SNARE interactions in vesicular transport	ko04130	1	55	255	9891	gene4672	K08486
Other types of O-glycan biosynthesis	ko00514	2	24	755	9891	gene12277;gene18935	K20782+K20784	Glutathione metabolism	ko00480	6	125	314	9891	gene15745;gene1787;gene26272;gene29698;gene4421;gene9367	K00432+K00799+K00799+K00799+K00799+K00799	Phenylalanine metabolism	ko00360	9	78	849	9891	gene1591;gene18394;gene23349;gene24844;gene28599;gene29097;gene29553;gene3426;gene9988	K00817+K10775+K00276+K10775+K00815+K00815+K10775+K14455+K10775	Circadian rhythm - plant	ko04712	6	131	493	9891	gene10766;gene11670;gene21292;gene23126;gene4929;gene6198	K12133+K03097+K12133+K12126+K12126+K12133	Glycerolipid metabolism	ko00561	7	184	420	9891	gene15202;gene16781;gene17353;gene19501;gene21997;gene28480;gene6862	K22849+K13508+K00679+K00679+K00679+K00679+K00679	Ascorbate and aldarate metabolism	ko00053	6	171	255	9891	Vigna_radiata_var._radiata_newGene_1768;Vigna_radiata_var._radiata_newGene_2570;gene13989;gene19502;gene6902;gene7910	K12447+K00434+K17744+K00469+K00103+K16190
2-Oxocarboxylic acid metabolism	ko01210	4	100	755	9891	Vigna_radiata_var._radiata_newGene_1957;gene17681;gene21208;gene26668	K12153+K12153+K12153+K00053	Phosphatidylinositol signaling system	ko04070	5	129	314	9891	gene15537;gene18502;gene5303;gene779;gene8638	K10047+K20279+K05857+K01099+K18081	One carbon pool by folate	ko00670	4	32	849	9891	gene13828;gene24388;gene2573;gene8229	K13998+K00600+K13998+K00600	Inositol phosphate metabolism	ko00562	11	141	493	9891	gene12276;gene1453;gene14580;gene15162;gene15537;gene18502;gene19502;gene28092;gene5303;gene7764;gene9265	K01114+K01858+K01858+K00921+K10047+K20279+K00469+K13711+K05857+K00889+K00889	Ubiquinone and other terpenoid-quinone biosynthesis	ko00130	3	93	420	9891	gene2332;gene28599;gene2970	K05928+K00815+K01904	Fatty acid elongation	ko00062	3	43	255	9891	gene18108;gene24143;gene6907	K15397+K15397+K15397
RNA degradation	ko03018	9	167	755	9891	Vigna_radiata_var._radiata_newGene_2626;gene11384;gene16696;gene18248;gene19552;gene20974;gene3125;gene5205;gene8356	K14442+K00850+K00850+K00850+K04077+K04077+K12581+K01689+K04077	Circadian rhythm - plant	ko04712	4	131	314	9891	gene21292;gene4929;gene6198;gene6439	K12133+K12126+K12133+K16222	Carotenoid biosynthesis	ko00906	7	69	849	9891	gene12752;gene12753;gene19090;gene27985;gene4723;gene4871;gene4873	K14595+K14595+K09838+K09843+K09841+K09841+K09841	Plant hormone signal transduction	ko04075	49	774	493	9891	Vigna_radiata_var._radiata_newGene_4930;gene10237;gene10658;gene11261;gene12727;gene13187;gene13259;gene13498;gene13660;gene13880;gene14534;gene15834;gene16782;gene16785;gene17391;gene18550;gene19480;gene20100;gene20102;gene20104;gene20532;gene20779;gene22299;gene23126;gene23598;gene23995;gene25019;gene25543;gene27802;gene29123;gene29124;gene3249;gene3538;gene4929;gene5071;gene5243;gene5489;gene6…	K14500+K13416+K14497+K14497+K14432+K14496+K14491+K14491+K13422+K14494+K14498+K14497+K13415+K13946+K14484+K14432+K14490+K13416+K13422+K13422+K13415+K14500+K13422+K12126+K14491+K14498+K14510+K13416+K14491+K14484+K14484+K14497+K13415+K12126+K14497+K13415+K14510+K13415+K13415+K13416+K14486+K13422+K14510+K14510+K14490+K14432+K14506+K13422+K13422	Fatty acid biosynthesis	ko00061	2	58	420	9891	gene11550;gene15949	K03921+K01897	Betalain biosynthesis	ko00965	2	33	255	9891	gene21607;gene27850	K01593+K01593
Indole alkaloid biosynthesis	ko00901	1	6	755	9891	gene12603	K01757	Nitrogen metabolism	ko00910	1	51	314	9891	gene755	K01915	Carbon metabolism	ko01200	28	363	849	9891	Vigna_radiata_var._radiata_newGene_3322;gene10682;gene11384;gene12462;gene16127;gene16696;gene17939;gene18793;gene18948;gene19954;gene23389;gene23697;gene24288;gene24388;gene24608;gene25419;gene25456;gene25457;gene26245;gene27068;gene3426;gene3721;gene5205;gene6112;gene6172;gene7845;gene7890;gene8229	K01601+K01803+K00850+K00030+K00616+K00850+K01738+K00873+K01623+K01803+K01681+K01610+K00814+K00600+K01595+K05605+K15919+K15919+K01738+K00058+K14455+K00134+K01689+K00028+K13034+K01834+K01810+K00600	Ubiquitin mediated proteolysis	ko04120	5	219	493	9891	gene14071;gene18657;gene29091;gene4667;gene8083	K10260+K10609+K10260+K10260+K10144	Phenylpropanoid biosynthesis	ko00940	24	328	420	9891	Vigna_radiata_var._radiata_newGene_4025;gene1060;gene10867;gene12749;gene13281;gene13446;gene16559;gene1709;gene18515;gene21597;gene21813;gene22539;gene23300;gene23386;gene26925;gene2702;gene27283;gene27975;gene2970;gene3951;gene5477;gene5865;gene91;gene9746	K01188+K13068+K00430+K23260+K00430+K22395+K05349+K13065+K00430+K00430+K05350+K23260+K00430+K00430+K00430+K01188+K22395+K13066+K01904+K00430+K23260+K23260+K09753+K22395	Fructose and mannose metabolism	ko00051	2	107	255	9891	gene22012;gene4912	K00895+K19355
Nitrogen metabolism	ko00910	10	51	755	9891	Vigna_radiata_var._radiata_newGene_3535;Vigna_radiata_var._radiata_newGene_3664;gene10739;gene112;gene11467;gene17085;gene21854;gene5684;gene5685;gene7388	K01674+K01674+K01915+K01673+K10534+K01674+K01915+K01674+K01674+K01673	Nicotinate and nicotinamide metabolism	ko00760	2	46	314	9891	gene21888;gene23128	K01240+K00763	Base excision repair	ko03410	1	64	849	9891	gene21133	K04802	Glycosaminoglycan degradation	ko00531	6	71	493	9891	gene14371;gene19184;gene5655;gene6232;gene6798;gene8546	K07964+K12373+K12309+K01205+K10532+K12309	Phosphonate and phosphinate metabolism	ko00440	1	10	420	9891	gene24116	K00993	Cysteine and methionine metabolism	ko00270	7	155	255	9891	gene10504;gene13999;gene18053;gene25972;gene28157;gene29398;gene6603	K00558+K00826+K01761+K00797+K22846+K00640+K01611
Glycosphingolipid biosynthesis - ganglio series	ko00604	8	53	755	9891	gene11855;gene12230;gene12360;gene26707;gene2903;gene7179;gene8591;gene9569	K12309+K12309+K12309+K12309+K12309+K12309+K12309+K12309	Butanoate metabolism	ko00650	1	36	314	9891	gene806	K01580	beta-Alanine metabolism	ko00410	4	73	849	9891	gene21301;gene23349;gene25419;gene26084	K01580+K00276+K05605+K01580	Phenylpropanoid biosynthesis	ko00940	15	328	493	9891	Vigna_radiata_var._radiata_newGene_4567;gene1015;gene11267;gene12689;gene18083;gene18515;gene20177;gene20737;gene21459;gene23386;gene24142;gene5353;gene8935;gene9141;gene940	K01188+K00430+K05350+K13065+K00430+K00430+K23260+K13065+K13065+K00430+K09753+K01188+K13065+K09753+K00430	Anthocyanin biosynthesis	ko00942	1	6	420	9891	gene13963	K12930	Fatty acid biosynthesis	ko00061	4	58	255	9891	Vigna_radiata_var._radiata_newGene_4009;gene11412;gene15924;gene21364	K10782+K01897+K09458+K00059
Pantothenate and CoA biosynthesis	ko00770	3	62	755	9891	gene147;gene18097;gene26668	K00128+K09680+K00053	Sulfur metabolism	ko00920	1	39	314	9891	gene29398	K00640	Vitamin B6 metabolism	ko00750	1	21	849	9891	gene9612	K01733	Thiamine metabolism	ko00730	5	44	493	9891	Vigna_radiata_var._radiata_newGene_100;gene15288;gene2244;gene28325;gene3376	K03146+K20896+K22911+K00939+K03146	Cysteine and methionine metabolism	ko00270	5	155	420	9891	gene17617;gene21744;gene28599;gene6172;gene7676	K23977+K05933+K00815+K13034+K05933	Ribosome	ko03010	3	344	255	9891	gene125;gene1651;gene18544	K02951+K02964+K02935
Fatty acid degradation	ko00071	8	78	755	9891	gene10400;gene11517;gene147;gene15949;gene16809;gene19666;gene2343;gene29356	K00121+K18857+K00128+K01897+K00001+K20495+K00121+K00232	Ribosome biogenesis in eukaryotes	ko03008	1	154	314	9891	gene21094	K11129	RNA polymerase	ko03020	6	114	849	9891	Vigna_radiata_var._radiata_newGene_4152;gene11716;gene11789;gene23767;gene28219;gene3697	K03006+K03021+K03021+K03007+K03021+K03004	Fructose and mannose metabolism	ko00051	9	107	493	9891	gene10466;gene19988;gene20204;gene21749;gene23290;gene25880;gene3042;gene4912;gene5991	K00895+K19355+K00895+K00895+K19355+K01805+K00850+K19355+K19355	Ether lipid metabolism	ko00565	2	54	420	9891	gene22859;gene24116	K01115+K00993	Peroxisome	ko04146	4	148	255	9891	gene10832;gene11412;gene17898;gene21314	K04564+K01897+K11147+K08726
Ubiquinone and other terpenoid-quinone biosynthesis	ko00130	8	93	755	9891	gene13313;gene14320;gene17176;gene19685;gene22681;gene28599;gene29097;gene29494	K14759+K01904+K09833+K23094+K01904+K00815+K00815+K09833	Glycolysis / Gluconeogenesis	ko00010	7	216	314	9891	gene11747;gene23697;gene2737;gene28453;gene41;gene7117;gene8553	K00131+K01610+K00128+K01792+K01792+K14085+K01810	Riboflavin metabolism	ko00740	2	35	849	9891	gene19524;gene402	K20884+K14379	Carotenoid biosynthesis	ko00906	5	69	493	9891	gene10417;gene12003;gene23136;gene23500;gene9303	K09842+K09843+K09838+K09843+K09840	Plant hormone signal transduction	ko04075	48	774	420	9891	gene11193;gene11256;gene11258;gene11771;gene13103;gene14753;gene14954;gene14965;gene15179;gene15423;gene15989;gene16460;gene17473;gene17476;gene17691;gene18115;gene18318;gene18900;gene18985;gene19295;gene19521;gene19651;gene19742;gene21469;gene22623;gene23689;gene23998;gene24208;gene24928;gene25223;gene26573;gene28320;gene29412;gene29483;gene29484;gene3022;gene4042;gene5326;gene5562;gene6225;gene…	K14493+K13416+K13416+K13416+K14492+K14484+K13449+K14504+K13464+K14490+K14491+K14500+K13422+K14495+K14496+K14484+K13946+K14505+K13416+K13422+K16189+K13464+K13416+K14432+K13416+K14496+K14491+K13464+K14494+K14516+K14488+K13415+K13415+K13416+K13416+K13946+K14491+K14496+K14494+K14492+K13415+K13415+K14492+K14510+K14432+K14492+K14493+K14490	Pyruvate metabolism	ko00620	4	119	255	9891	gene18358;gene23697;gene25503;gene3482	K01595+K01610+K00873+K01595
Carotenoid biosynthesis	ko00906	9	69	755	9891	Vigna_radiata_var._radiata_newGene_2821;gene13525;gene17027;gene19089;gene19747;gene20511;gene23485;gene27985;gene4872	K09841+K09838+K09837+K09838+K02293+K09841+K09840+K09843+K09841	Phagosome	ko04145	3	104	314	9891	gene23331;gene27285;gene8646	K02155+K07375+K04392	Purine metabolism	ko00230	6	197	849	9891	gene16515;gene17565;gene18793;gene21245;gene21810;gene8170	K00942+K19964+K00873+K01522+K01488+K00759	Steroid biosynthesis	ko00100	2	41	493	9891	gene10477;gene22292	K01052+K00511	Folate biosynthesis	ko00790	3	56	420	9891	gene10451;gene13869;gene5607	K01113+K15631+K14652	Amino sugar and nucleotide sugar metabolism	ko00520	5	339	255	9891	Vigna_radiata_var._radiata_newGene_1768;gene14584;gene4781;gene7910;gene8553	K12447+K12448+K08678+K16190+K01810
Various types of N-glycan biosynthesis	ko00513	2	57	755	9891	gene15154;gene28815	K07441+K07441	Base excision repair	ko03410	2	64	314	9891	Vigna_radiata_var._radiata_newGene_3455;gene3064	K03648+K10798	Benzoxazinoid biosynthesis	ko00402	1	8	849	9891	gene5818	K13229	Fatty acid biosynthesis	ko00061	4	58	493	9891	gene11412;gene21364;gene23977;gene28909	K01897+K00059+K01897+K01897	Protein export	ko03060	1	110	420	9891	gene15487	K12946	C5-Branched dibasic acid metabolism	ko00660	1	8	255	9891	gene18213	K01703
Glycosaminoglycan degradation	ko00531	10	71	755	9891	gene11855;gene12230;gene12360;gene26707;gene2903;gene7179;gene7309;gene8591;gene8854;gene9569	K12309+K12309+K12309+K12309+K12309+K12309+K07964+K12309+K10532+K12309	Galactose metabolism	ko00052	11	239	314	9891	gene11852;gene13808;gene17759;gene21342;gene23952;gene28653;gene4296;gene5990;gene7439;gene7498;gene7630	K01193+K01193+K18819+K12309+K12309+K01193+K06617+K07407+K06617+K07407+K06617	Sulfur metabolism	ko00920	5	39	849	9891	gene15584;gene17939;gene21784;gene26245;gene6172	K05907+K01738+K05907+K01738+K13034	Sulfur metabolism	ko00920	3	39	493	9891	gene14198;gene29398;gene9317	K01082+K00640+K17725	Glyoxylate and dicarboxylate metabolism	ko00630	5	134	420	9891	Vigna_radiata_var._radiata_newGene_3322;gene10741;gene11744;gene11815;gene25883	K01601+K01915+K22133+K22133+K01895	Alanine, aspartate and glutamate metabolism	ko00250	2	74	255	9891	gene806;gene8802	K01580+K00764
Phagosome	ko04145	8	104	755	9891	gene15782;gene16066;gene18646;gene18797;gene25887;gene7923;gene8687;gene9472	K07889+K07375+K07375+K07374+K07374+K07374+K07374+K07889	Tyrosine metabolism	ko00350	2	85	314	9891	gene27428;gene27850	K00422+K01593	Glycerolipid metabolism	ko00561	5	184	849	9891	gene10195;gene16848;gene20403;gene21997;gene6862	K00679+K13508+K00002+K00679+K00679	Other glycan degradation	ko00511	12	105	493	9891	Vigna_radiata_var._radiata_newGene_364;gene117;gene14047;gene19184;gene21377;gene22086;gene22091;gene22092;gene23361;gene4948;gene5655;gene8546	K01206+K01206+K01206+K12373+K01206+K01206+K01206+K01206+K01191+K01206+K12309+K12309	Circadian rhythm - plant	ko04712	8	131	420	9891	gene22690;gene22691;gene28271;gene28298;gene28980;gene29489;gene3501;gene4428	K00660+K00660+K16223+K00660+K00660+K12115+K16240+K12133	Arginine and proline metabolism	ko00330	3	92	255	9891	gene20416;gene25972;gene6603	K12657+K00797+K01611
mRNA surveillance pathway	ko03015	2	179	755	9891	gene22180;gene28135	K14411+K14399	Betalain biosynthesis	ko00965	1	33	314	9891	gene27850	K01593	Plant hormone signal transduction	ko04075	80	774	849	9891	gene10456;gene10533;gene11100;gene11242;gene11256;gene11258;gene11506;gene11510;gene11511;gene11541;gene11698;gene11771;gene11887;gene13492;gene14004;gene15050;gene15423;gene15699;gene15700;gene1574;gene15989;gene16460;gene16532;gene16597;gene16600;gene16602;gene16930;gene17473;gene17476;gene17691;gene18175;gene18341;gene18635;gene18710;gene18986;gene19521;gene1969;gene19742;gene19997;gene20531;g…	K13415+K14496+K13416+K13416+K13416+K13416+K13416+K13416+K13416+K14494+K13416+K13416+K14497+K13415+K13415+K14504+K14490+K13416+K13416+K14494+K14491+K14500+K13416+K13415+K13415+K13415+K14432+K13422+K14495+K14496+K14516+K14491+K14494+K13416+K13416+K16189+K14494+K13416+K13415+K13415+K13415+K14488+K13416+K14432+K14508+K14498+K13415+K13415+K14499+K13416+K14498+K14496+K14491+K13416+K14494+K13415+K13416+…	Oxidative phosphorylation	ko00190	3	145	493	9891	Vigna_radiata_var._radiata_newGene_1994;gene21691;gene231	K02154+K03955+K01535	Arachidonic acid metabolism	ko00590	1	48	420	9891	gene15342	K08726	Tryptophan metabolism	ko00380	4	103	255	9891	gene21607;gene27850;gene7285;gene7441	K01593+K01593+K11816+K16903
Pentose phosphate pathway	ko00030	14	103	755	9891	gene10062;gene1130;gene11384;gene16127;gene16696;gene18248;gene18564;gene19506;gene21453;gene21456;gene21749;gene28834;gene29473;gene7890	K01623+K00033+K00850+K00616+K00850+K00850+K03841+K00036+K01807+K01807+K00895+K03841+K00895+K01810	Terpenoid backbone biosynthesis	ko00900	2	70	314	9891	gene13208;gene4251	K01662+K13789	Fatty acid metabolism	ko01212	4	87	849	9891	gene15949;gene16674;gene28251;gene3884	K01897+K00059+K00059+K10781	Phosphatidylinositol signaling system	ko04070	9	129	493	9891	gene15162;gene15537;gene18502;gene28092;gene3224;gene5303;gene6388;gene7764;gene9265	K00921+K10047+K20279+K13711+K00901+K05857+K13024+K00889+K00889	Phagosome	ko04145	2	104	420	9891	gene15782;gene9472	K07889+K07889	Inositol phosphate metabolism	ko00562	7	141	255	9891	gene12121;gene18502;gene19502;gene23005;gene3809;gene5303;gene779	K10572+K20279+K00469+K24221+K01858+K05857+K01099
Tropane, piperidine and pyridine alkaloid biosynthesis	ko00960	8	73	755	9891	Vigna_radiata_var._radiata_newGene_1176;gene26446;gene2763;gene2765;gene27820;gene28599;gene29097;gene5372	K08081+K00276+K08081+K08081+K00276+K00815+K00815+K08081	Lysine degradation	ko00310	3	60	314	9891	gene15173;gene2737;gene7117	K14157+K00128+K14085	Phenylalanine, tyrosine and tryptophan biosynthesis	ko00400	6	80	849	9891	gene11799;gene1591;gene24908;gene28599;gene29097;gene3426	K01850+K00817+K01626+K00815+K00815+K14455	Purine metabolism	ko00230	12	197	493	9891	Vigna_radiata_var._radiata_newGene_3559;Vigna_radiata_var._radiata_newGene_3560;gene11705;gene18256;gene22137;gene22184;gene23008;gene28262;gene28263;gene28325;gene7925;gene8802	K14641+K14641+K00759+K24242+K01510+K01466+K00873+K14641+K14641+K00939+K00940+K00764	Ribosome biogenesis in eukaryotes	ko03008	9	154	420	9891	Vigna_radiata_var._radiata_newGene_1474;gene1653;gene18608;gene2008;gene2009;gene2011;gene23893;gene29369;gene6952	K14548+K14548+K11883+K11883+K11883+K11883+K14573+K14548+K14558	Valine, leucine and isoleucine degradation	ko00280	1	88	255	9891	gene13999	K00826
Monobactam biosynthesis	ko00261	1	10	755	9891	gene24397	K12524	Endocytosis	ko04144	7	319	314	9891	gene14889;gene15873;gene16475;gene19432;gene2519;gene2804;gene8015	K03283+K19476+K07904+K19476+K19366+K12471+K12472	Galactose metabolism	ko00052	15	239	849	9891	Vigna_radiata_var._radiata_newGene_4249;Vigna_radiata_var._radiata_newGene_4374;gene11384;gene11853;gene14763;gene16525;gene16696;gene19561;gene20023;gene218;gene2903;gene4166;gene6406;gene7179;gene9583	K12447+K12447+K00850+K01193+K06617+K06617+K00850+K01193+K01193+K01785+K12309+K12309+K01785+K12309+K01193	Valine, leucine and isoleucine degradation	ko00280	8	88	493	9891	gene19692;gene20502;gene21491;gene24937;gene27102;gene2737;gene5535;gene7386	K00020+K00827+K23146+K00166+K01968+K00128+K00128+K01968	Pantothenate and CoA biosynthesis	ko00770	1	62	420	9891	gene18097	K09680	Nucleotide excision repair	ko03420	1	97	255	9891	gene18657	K10609
Pyrimidine metabolism	ko00240	1	108	755	9891	gene7166	K03787	Limonene and pinene degradation	ko00903	1	13	314	9891	gene2737	K00128	Arginine and proline metabolism	ko00330	1	92	849	9891	gene3426	K14455	Glycosphingolipid biosynthesis - ganglio series	ko00604	3	53	493	9891	gene19184;gene5655;gene8546	K12373+K12309+K12309	Various types of N-glycan biosynthesis	ko00513	3	57	420	9891	gene18445;gene28815;gene3792	K14412+K07441+K14412	Linoleic acid metabolism	ko00591	1	48	255	9891	gene19581	K15718
Glycolysis / Gluconeogenesis	ko00010	19	216	755	9891	gene10062;gene10400;gene11384;gene11517;gene147;gene15431;gene16696;gene16809;gene18248;gene18564;gene18583;gene21749;gene218;gene2343;gene25883;gene28834;gene29473;gene5205;gene7890	K01623+K00121+K00850+K18857+K00128+K01006+K00850+K00001+K00850+K03841+K00873+K00895+K01785+K00121+K01895+K03841+K00895+K01689+K01810	Aminoacyl-tRNA biosynthesis	ko00970	1	120	314	9891	gene16140	K02433	Pyruvate metabolism	ko00620	6	119	849	9891	gene13794;gene18793;gene19234;gene23697;gene24608;gene6112	K00016+K00873+K01649+K01610+K01595+K00028	Tyrosine metabolism	ko00350	7	85	493	9891	gene21607;gene23804;gene26446;gene26447;gene27428;gene27429;gene27850	K01593+K00276+K00276+K00276+K00422+K00422+K01593	Fatty acid metabolism	ko01212	3	87	420	9891	gene11550;gene15949;gene3742	K03921+K01897+K10251	Thiamine metabolism	ko00730	3	44	255	9891	Vigna_radiata_var._radiata_newGene_100;gene15288;gene17986	K03146+K20896+K22911
Peroxisome	ko04146	10	148	755	9891	Vigna_radiata_var._radiata_newGene_1968;gene15949;gene21317;gene21319;gene21739;gene27456;gene29356;gene3056;gene7133;gene8054	K08726+K01897+K08726+K08726+K11147+K00830+K00232+K13356+K13346+K00306	Sesquiterpenoid and triterpenoid biosynthesis	ko00909	6	96	314	9891	gene13149;gene21847;gene22292;gene3575;gene3586;gene432	K15803+K15813+K00511+K15803+K15803+K20659	Protein processing in endoplasmic reticulum	ko04141	33	357	849	9891	Vigna_radiata_var._radiata_newGene_274;Vigna_radiata_var._radiata_newGene_4457;Vigna_radiata_var._radiata_newGene_955;gene11397;gene11780;gene11782;gene11783;gene12180;gene12496;gene15915;gene16137;gene17623;gene17812;gene21461;gene21462;gene22007;gene22175;gene22483;gene23640;gene24058;gene24725;gene26068;gene27490;gene28041;gene28517;gene28518;gene29701;gene3556;gene4449;gene5560;gene6389;gene6…	K03283+K03283+K09490+K03283+K03283+K03283+K03283+K09487+K08852+K09490+K08054+K09584+K08057+K01456+K01456+K03283+K10666+K07342+K12668+K03283+K08054+K09490+K09481+K05546+K01456+K01456+K04079+K10956+K09523+K14016+K09486+K03283+K03283	Peroxisome	ko04146	11	148	493	9891	gene11412;gene13816;gene17855;gene21314;gene21408;gene23977;gene28909;gene29447;gene3267;gene5769;gene5770	K01897+K04565+K08726+K08726+K04565+K01897+K01897+K00232+K08726+K13356+K13356	Glycosaminoglycan degradation	ko00531	4	71	420	9891	gene11855;gene26543;gene2903;gene7179	K12309+K12309+K12309+K12309	Sesquiterpenoid and triterpenoid biosynthesis	ko00909	6	96	255	9891	Vigna_radiata_var._radiata_newGene_2025;gene13149;gene21859;gene3575;gene3586;gene432	K15813+K15803+K15813+K15803+K15803+K20659
Other glycan degradation	ko00511	13	105	755	9891	gene10535;gene11407;gene11855;gene12230;gene12360;gene14194;gene18870;gene22086;gene26707;gene2903;gene7179;gene8591;gene9569	K01227+K01206+K12309+K12309+K12309+K01206+K15923+K01206+K12309+K12309+K12309+K12309+K12309	Cysteine and methionine metabolism	ko00270	7	155	314	9891	gene10504;gene14333;gene18053;gene20912;gene28751;gene29398;gene6603	K00558+K22846+K01761+K00003+K17398+K00640+K01611	Various types of N-glycan biosynthesis	ko00513	4	57	849	9891	gene16730;gene23640;gene3792;gene5718	K00736+K12668+K14412+K14412	Cyanoamino acid metabolism	ko00460	6	132	493	9891	Vigna_radiata_var._radiata_newGene_4567;gene11267;gene13485;gene14651;gene19337;gene5353	K01188+K05350+K20802+K12153+K08248+K01188	Amino sugar and nucleotide sugar metabolism	ko00520	16	339	420	9891	Vigna_radiata_var._radiata_newGene_1769;Vigna_radiata_var._radiata_newGene_4088;Vigna_radiata_var._radiata_newGene_4249;gene12455;gene12456;gene12459;gene19390;gene28105;gene28894;gene29549;gene29696;gene3659;gene3990;gene4827;gene6546;gene8877	K12447+K01183+K12447+K20547+K20547+K20547+K00326+K01209+K20547+K01183+K00847+K01183+K12449+K15920+K13379+K20547	alpha-Linolenic acid metabolism	ko00592	2	90	255	9891	gene17397;gene24187	K16818+K10525
Phenylpropanoid biosynthesis	ko00940	34	328	755	9891	Vigna_radiata_var._radiata_newGene_4025;gene1060;gene10867;gene12749;gene12797;gene13446;gene14320;gene15598;gene170;gene18083;gene21595;gene21598;gene21600;gene21812;gene21813;gene22404;gene22539;gene22681;gene23300;gene23321;gene23386;gene25029;gene26925;gene27276;gene27975;gene3951;gene5477;gene5865;gene592;gene6038;gene91;gene9144;gene940;gene9988	K01188+K13068+K00430+K23260+K12356+K22395+K01904+K00430+K00430+K00430+K00430+K00430+K00430+K05350+K05350+K00430+K23260+K01904+K00430+K09755+K00430+K13065+K00430+K22395+K13066+K00430+K23260+K23260+K12355+K00430+K09753+K09753+K00430+K10775	Carbon metabolism	ko01200	11	363	314	9891	gene11747;gene127;gene128;gene18358;gene19163;gene23697;gene25993;gene29398;gene3195;gene8553;gene9874	K00131+K00122+K00122+K01595+K00164+K01610+K00851+K00640+K01637+K01810+K01595	Steroid biosynthesis	ko00100	4	41	849	9891	gene12150;gene19345;gene436;gene9048	K08242+K00213+K01853+K00559	Fatty acid degradation	ko00071	6	78	493	9891	gene11412;gene23977;gene2737;gene28909;gene29447;gene5535	K01897+K01897+K00128+K01897+K00232+K00128	Sphingolipid metabolism	ko00600	4	94	420	9891	gene11855;gene26543;gene2903;gene7179	K12309+K12309+K12309+K12309	Purine metabolism	ko00230	4	197	255	9891	gene23059;gene25503;gene4467;gene8802	K00860+K00873+K00856+K00764
Lysine biosynthesis	ko00300	1	12	755	9891	gene24397	K12524	Biosynthesis of unsaturated fatty acids	ko01040	1	31	314	9891	gene22445	K10249	Butanoate metabolism	ko00650	3	36	849	9891	gene12263;gene21301;gene26084	K01640+K01580+K01580	SNARE interactions in vesicular transport	ko04130	2	55	493	9891	gene14672;gene28287	K08486+K08488	Pyrimidine metabolism	ko00240	1	108	420	9891	gene20088	K00940	Flavonoid biosynthesis	ko00941	1	101	255	9891	gene24954	K00660
Phenylalanine, tyrosine and tryptophan biosynthesis	ko00400	3	80	755	9891	gene28599;gene29097;gene7799	K00815+K00815+K01626	Biosynthesis of amino acids	ko01230	8	324	314	9891	gene14333;gene18213;gene20416;gene20912;gene21403;gene29398;gene3846;gene755	K22846+K01703+K12657+K00003+K13832+K00640+K15227+K01915	Diterpenoid biosynthesis	ko00904	4	80	849	9891	Vigna_radiata_var._radiata_newGene_425;gene13759;gene20470;gene5443	K05282+K04124+K17961+K05282	Citrate cycle (TCA cycle)	ko00020	2	62	493	9891	gene19163;gene20010	K00164+K00025	Tyrosine metabolism	ko00350	5	85	420	9891	gene10400;gene15489;gene16809;gene25129;gene28599	K00121+K01800+K00001+K01593+K00815	Glutathione metabolism	ko00480	3	125	255	9891	Vigna_radiata_var._radiata_newGene_2570;gene25972;gene29698	K00434+K00797+K00799
Phenylalanine metabolism	ko00360	7	78	755	9891	gene25129;gene26446;gene27820;gene28599;gene29097;gene4347;gene9988	K01593+K00276+K00276+K00815+K00815+K01593+K10775	Arachidonic acid metabolism	ko00590	3	48	314	9891	gene15745;gene21314;gene3263	K00432+K08726+K08726	Porphyrin and chlorophyll metabolism	ko00860	5	61	849	9891	gene16227;gene20098;gene3455;gene7536;gene9179	K08099+K13544+K00218+K13544+K02303	Biotin metabolism	ko00780	1	21	493	9891	gene21364	K00059	Fatty acid elongation	ko00062	5	43	420	9891	Vigna_radiata_var._radiata_newGene_2139;Vigna_radiata_var._radiata_newGene_362;gene19193;gene3742;gene8287	K15397+K15397+K15397+K10251+K15397	2-Oxocarboxylic acid metabolism	ko01210	4	100	255	9891	gene10238;gene13999;gene14651;gene18213	K01647+K00826+K12153+K01703
Phosphatidylinositol signaling system	ko04070	8	129	755	9891	gene10575;gene12009;gene12175;gene21717;gene24322;gene29031;gene4505;gene6889	K05857+K02183+K18081+K10047+K01092+K00889+K00889+K01092	Carotenoid biosynthesis	ko00906	7	69	314	9891	gene10417;gene12003;gene1980;gene23136;gene3975;gene3977;gene9303	K09842+K09843+K15746+K09838+K09838+K09838+K09840	Glycolysis / Gluconeogenesis	ko00010	18	216	849	9891	gene10682;gene11384;gene13794;gene16696;gene18793;gene18948;gene19954;gene20403;gene218;gene23697;gene25006;gene26757;gene29473;gene3721;gene5205;gene6406;gene7845;gene7890	K01803+K00850+K00016+K00850+K00873+K01623+K01803+K00002+K01785+K01610+K18857+K18857+K00895+K00134+K01689+K01785+K01834+K01810	Glycolysis / Gluconeogenesis	ko00010	11	216	493	9891	gene10466;gene14859;gene15970;gene20204;gene21749;gene22346;gene23008;gene2737;gene28453;gene3042;gene5535	K00895+K00131+K01792+K00895+K00895+K01568+K00873+K00128+K01792+K00850+K00128	Thiamine metabolism	ko00730	2	44	420	9891	gene14949;gene28715	K01662+K03146	beta-Alanine metabolism	ko00410	3	73	255	9891	gene23804;gene7448;gene806	K00276+K00276+K01580
Fatty acid elongation	ko00062	7	43	755	9891	Vigna_radiata_var._radiata_newGene_362;gene19193;gene19194;gene28064;gene2846;gene3742;gene8287	K15397+K15397+K15397+K15397+K15397+K10251+K15397	RNA degradation	ko03018	4	167	314	9891	Vigna_radiata_var._radiata_newGene_4297;gene11805;gene18065;gene18240	K12591+K12592+K04077+K04077	Glycerophospholipid metabolism	ko00564	9	173	849	9891	gene10128;gene13744;gene14393;gene14604;gene16848;gene18504;gene20201;gene22859;gene8131	K01126+K16818+K01126+K01115+K13508+K14156+K01114+K01115+K06130	Tryptophan metabolism	ko00380	5	103	493	9891	gene21607;gene2737;gene27850;gene29133;gene5535	K01593+K00128+K01593+K01426+K00128	Flavone and flavonol biosynthesis	ko00944	6	30	420	9891	gene18247;gene21475;gene25285;gene25404;gene25406;gene5214	K22772+K13083+K22794+K13264+K13264+K05280	MAPK signaling pathway - plant	ko04016	10	505	255	9891	gene10658;gene11261;gene13846;gene15834;gene20100;gene25543;gene3487;gene3640;gene7424;gene9721	K14497+K14497+K13416+K14497+K13416+K13416+K13422+K20718+K13420+K13420
Homologous recombination	ko03440	2	125	755	9891	gene16036;gene372	K12173+K12173	Diterpenoid biosynthesis	ko00904	3	80	314	9891	gene19903;gene21185;gene5870	K05282+K04125+K04120	Biotin metabolism	ko00780	3	21	849	9891	gene16674;gene28251;gene9686	K00059+K00059+K00652	RNA degradation	ko03018	6	167	493	9891	Vigna_radiata_var._radiata_newGene_4297;gene11664;gene1376;gene18065;gene21247;gene3042	K12591+K12603+K12580+K04077+K03654+K00850	Steroid biosynthesis	ko00100	1	41	420	9891	gene618	K01824	Sulfur metabolism	ko00920	2	39	255	9891	gene23059;gene29398	K00860+K00640
N-Glycan biosynthesis	ko00510	2	70	755	9891	gene15154;gene28815	K07441+K07441	Ubiquinone and other terpenoid-quinone biosynthesis	ko00130	2	93	314	9891	gene16994;gene7984	K09833+K09834	Spliceosome	ko03040	28	359	849	9891	Vigna_radiata_var._radiata_newGene_274;Vigna_radiata_var._radiata_newGene_3781;Vigna_radiata_var._radiata_newGene_4457;gene10261;gene11182;gene11186;gene11397;gene11780;gene11782;gene11783;gene1337;gene15266;gene16124;gene1666;gene17186;gene17665;gene18521;gene21573;gene22007;gene24058;gene26173;gene26845;gene29381;gene29391;gene29591;gene6631;gene6713;gene6714	K03283+K12818+K03283+K12835+K12818+K12818+K03283+K03283+K03283+K03283+K12900+K12835+K12900+K12900+K12818+K12835+K12900+K12835+K03283+K03283+K12835+K12818+K12818+K12818+K12835+K12900+K03283+K03283	Spliceosome	ko03040	13	359	493	9891	Vigna_radiata_var._radiata_newGene_4661;Vigna_radiata_var._radiata_newGene_779;gene100;gene109;gene14274;gene14889;gene20162;gene21141;gene2636;gene29380;gene29418;gene29528;gene8915	K03283+K12818+K12818+K12818+K03283+K03283+K12818+K12897+K03283+K12818+K12818+K12818+K12860	Sesquiterpenoid and triterpenoid biosynthesis	ko00909	3	96	420	9891	gene23199;gene3574;gene9855	K15472+K15803+K14175	Pentose and glucuronate interconversions	ko00040	8	363	255	9891	Vigna_radiata_var._radiata_newGene_1768;gene19854;gene21606;gene4523;gene7072;gene7910;gene8910;gene9717	K12447+K01184+K01051+K01051+K01051+K16190+K01051+K01051
Sulfur metabolism	ko00920	5	39	755	9891	gene17938;gene21784;gene22244;gene26245;gene6172	K01738+K05907+K01082+K01738+K13034	Starch and sucrose metabolism	ko00500	24	478	314	9891	gene1083;gene11034;gene11852;gene13808;gene14505;gene16850;gene18048;gene18271;gene24966;gene26092;gene269;gene2710;gene28653;gene3358;gene4802;gene5349;gene5350;gene5353;gene838;gene853;gene8553;gene8696;gene884;gene9003	K00688+K01087+K01193+K01193+K01179+K07024+K13679+K01214+K01087+K01177+K00703+K01188+K01193+K00695+K00695+K01188+K01188+K01188+K00695+K00695+K01810+K00700+K00695+K00695	alpha-Linolenic acid metabolism	ko00592	14	90	849	9891	gene13744;gene15113;gene155;gene156;gene158;gene19637;gene22653;gene22654;gene22655;gene22656;gene24042;gene25006;gene26757;gene6854	K16818+K05894+K10529+K10529+K10529+K00454+K05894+K05894+K05894+K05894+K05894+K18857+K18857+K00454	Carbon metabolism	ko01200	12	363	493	9891	gene14859;gene18358;gene19163;gene19479;gene20010;gene21491;gene23008;gene25993;gene29398;gene29447;gene3042;gene9520	K00131+K01595+K00164+K00029+K00025+K23146+K00873+K00851+K00640+K00232+K00850+K00029	MAPK signaling pathway - plant	ko04016	40	505	420	9891	gene11256;gene11258;gene11771;gene11818;gene11872;gene12009;gene12455;gene12456;gene12459;gene13531;gene14954;gene16304;gene17473;gene17691;gene18985;gene19295;gene19742;gene20088;gene20312;gene22623;gene23689;gene24638;gene25223;gene26911;gene28327;gene28894;gene29483;gene29484;gene4332;gene487;gene5326;gene6442;gene7371;gene765;gene7856;gene8055;gene8877;gene8921;gene9536;gene9537	K13416+K13416+K13416+K13424+K20726+K02183+K20547+K20547+K20547+K20716+K13449+K20728+K13422+K14496+K13416+K13422+K13416+K00940+K20714+K13416+K14496+K13425+K14516+K13424+K16224+K20547+K13416+K13416+K20728+K20728+K14496+K02183+K13420+K20604+K14510+K13425+K20547+K13420+K16224+K16224	Valine, leucine and isoleucine biosynthesis	ko00290	2	23	255	9891	gene13999;gene18213	K00826+K01703
Biosynthesis of amino acids	ko01230	23	324	755	9891	gene10062;gene10739;gene11384;gene1182;gene16127;gene16696;gene17938;gene18248;gene18583;gene21453;gene21456;gene21854;gene24397;gene26245;gene26668;gene26872;gene26873;gene28499;gene4484;gene5205;gene6172;gene7799;gene8229	K01623+K01915+K00850+K00549+K00616+K00850+K01738+K00850+K00873+K01807+K01807+K01915+K12524+K01738+K00053+K14152+K14152+K01620+K00789+K01689+K13034+K01626+K00600	Oxidative phosphorylation	ko00190	2	145	314	9891	gene231;gene23331	K01535+K02155	Nitrogen metabolism	ko00910	9	51	849	9891	Vigna_radiata_var._radiata_newGene_3535;Vigna_radiata_var._radiata_newGene_3664;gene10739;gene11467;gene12724;gene20883;gene28722;gene5012;gene5685	K01674+K01674+K01915+K10534+K00366+K00264+K02575+K01915+K01674	ABC transporters	ko02010	12	148	493	9891	Vigna_radiata_var._radiata_newGene_1894;gene11126;gene14142;gene16377;gene18360;gene18458;gene1863;gene19407;gene213;gene29792;gene4689;gene904	K08712+K08712+K05643+K05681+K05681+K05681+K05666+K08712+K05658+K05658+K05681+K05681	Indole alkaloid biosynthesis	ko00901	1	6	420	9891	gene12603	K01757
Biotin metabolism	ko00780	2	21	755	9891	gene16674;gene5441	K00059+K00208	Glycosphingolipid biosynthesis - ganglio series	ko00604	2	53	314	9891	gene21342;gene23952	K12309+K12309	Fatty acid degradation	ko00071	4	78	849	9891	Vigna_radiata_var._radiata_newGene_1476;gene15949;gene25006;gene26757	K20495+K01897+K18857+K18857	Various types of N-glycan biosynthesis	ko00513	2	57	493	9891	gene19184;gene19667	K12373+K07441	Galactose metabolism	ko00052	14	239	420	9891	Vigna_radiata_var._radiata_newGene_1769;Vigna_radiata_var._radiata_newGene_4249;gene11384;gene11853;gene11855;gene16696;gene18248;gene20380;gene218;gene23109;gene26543;gene2903;gene7179;gene9710	K12447+K12447+K00850+K01193+K12309+K00850+K00850+K01193+K01785+K01193+K12309+K12309+K12309+K01193
Arginine biosynthesis	ko00220	2	45	755	9891	gene10739;gene21854	K01915+K01915	RNA polymerase	ko03020	3	114	314	9891	Vigna_radiata_var._radiata_newGene_230;gene19186;gene26036	K03006+K03014+K03021	N-Glycan biosynthesis	ko00510	3	70	849	9891	gene16730;gene23640;gene28041	K00736+K12668+K05546	Alanine, aspartate and glutamate metabolism	ko00250	3	74	493	9891	gene11240;gene20502;gene8802	K00264+K00827+K00764	Isoflavonoid biosynthesis	ko00943	7	65	420	9891	gene11677;gene19029;gene22603;gene25404;gene25406;gene26440;gene6507	K13267+K13258+K13258+K13264+K13264+K13257+K13262
Starch and sucrose metabolism	ko00500	39	478	755	9891	Vigna_radiata_var._radiata_newGene_4025;gene10257;gene10452;gene10460;gene11853;gene12465;gene13060;gene13710;gene15157;gene15623;gene15706;gene15951;gene17601;gene19561;gene19611;gene20236;gene20380;gene21812;gene21813;gene24557;gene25508;gene2603;gene26589;gene2680;gene27015;gene27016;gene3073;gene314;gene3806;gene6913;gene7089;gene7890;gene844;gene9626;gene9635;gene9645;gene9646;gene9710;gene9…	K01188+K19891+K01179+K19891+K01193+K00695+K00688+K01177+K00695+K00975+K01179+K01179+K01179+K01193+K00695+K00695+K01193+K05350+K05350+K00847+K19891+K19891+K01179+K00847+K19891+K19891+K19891+K00695+K01087+K19892+K00695+K01810+K00695+K00695+K00695+K00695+K00695+K01193+K00696	Phenylalanine, tyrosine and tryptophan biosynthesis	ko00400	2	80	314	9891	gene21403;gene3846	K13832+K15227	Taurine and hypotaurine metabolism	ko00430	2	12	849	9891	gene21301;gene26084	K01580+K01580	Plant-pathogen interaction	ko04626	44	992	493	9891	Vigna_radiata_var._radiata_newGene_1684;Vigna_radiata_var._radiata_newGene_4441;Vigna_radiata_var._radiata_newGene_4737;gene10237;gene11401;gene12157;gene13520;gene14107;gene1499;gene16034;gene16142;gene18108;gene18588;gene19016;gene1936;gene20100;gene20432;gene2308;gene24143;gene25543;gene26369;gene26807;gene27968;gene28196;gene3332;gene5026;gene5029;gene5956;gene6137;gene6138;gene6146;gene6147;…	K13459+K13435+K18878+K13416+K13430+K13412+K13448+K18878+K13424+K13436+K13447+K15397+K13430+K15397+K13466+K13416+K16224+K13457+K15397+K13416+K05391+K13466+K13459+K13435+K13430+K13448+K13430+K13430+K13459+K13459+K13459+K13459+K18835+K13435+K13416+K13436+K15397+K13430+K13430+K13459+K13429+K16224+K18835+K13457	Base excision repair	ko03410	1	64	420	9891	gene27385	K01246
Biosynthesis of unsaturated fatty acids	ko01040	4	31	755	9891	gene11550;gene11556;gene29356;gene3742	K03921+K03921+K00232+K10251	Arginine and proline metabolism	ko00330	5	92	314	9891	gene19699;gene20416;gene2737;gene6603;gene7117	K01426+K12657+K00128+K01611+K14085	Lysine degradation	ko00310	1	60	849	9891	gene5238	K11423	Fatty acid metabolism	ko01212	6	87	493	9891	gene11412;gene14498;gene21364;gene23977;gene28909;gene29447	K01897+K10251+K00059+K01897+K01897+K00232	Proteasome	ko03050	2	70	420	9891	gene18431;gene23086	K02725+K03038
Oxidative phosphorylation	ko00190	3	145	755	9891	gene13894;gene15409;gene6875	K02113+K03955+K01535	Stilbenoid, diarylheptanoid and gingerol biosynthesis	ko00945	6	59	314	9891	gene12689;gene13541;gene23125;gene3324;gene3326;gene3327	K13065+K00588+K00588+K16040+K16040+K16040	Circadian rhythm - plant	ko04712	15	131	849	9891	gene13867;gene15739;gene19773;gene19774;gene22690;gene22691;gene24954;gene25759;gene28271;gene28980;gene29489;gene3501;gene4428;gene6802;gene9050	K16221+K12116+K16240+K16240+K00660+K00660+K00660+K00660+K16223+K00660+K12115+K16240+K12133+K16223+K03097	Nitrogen metabolism	ko00910	3	51	493	9891	gene11240;gene13979;gene24492	K00264+K01674+K01673	Histidine metabolism	ko00340	1	35	420	9891	gene26872	K14152
Ether lipid metabolism	ko00565	2	54	755	9891	gene22859;gene24116	K01115+K00993	Valine, leucine and isoleucine degradation	ko00280	4	88	314	9891	gene24910;gene24937;gene2737;gene7117	K00020+K00166+K00128+K14085	Ascorbate and aldarate metabolism	ko00053	4	171	849	9891	Vigna_radiata_var._radiata_newGene_4249;Vigna_radiata_var._radiata_newGene_4374;gene14377;gene1458	K12447+K12447+K00012+K00423	N-Glycan biosynthesis	ko00510	1	70	493	9891	gene19667	K07441	Pentose and glucuronate interconversions	ko00040	5	363	420	9891	Vigna_radiata_var._radiata_newGene_1769;Vigna_radiata_var._radiata_newGene_4249;gene17655;gene2224;gene3747	K12447+K12447+K01051+K01051+K01728
Nicotinate and nicotinamide metabolism	ko00760	3	46	755	9891	gene2276;gene7166;gene9149	K00858+K03787+K00858	Lysine biosynthesis	ko00300	1	12	314	9891	gene20912	K00003	Fatty acid biosynthesis	ko00061	4	58	849	9891	gene15949;gene16674;gene28251;gene3884	K01897+K00059+K00059+K10781	alpha-Linolenic acid metabolism	ko00592	12	90	493	9891	gene12117;gene12118;gene12120;gene22085;gene23133;gene2644;gene29447;gene4186;gene5464;gene6625;gene7953;gene8529	K08241+K08241+K08241+K16818+K16818+K01723+K00232+K16818+K00224+K10525+K08241+K01723	Propanoate metabolism	ko00640	1	48	420	9891	gene25883	K01895
alpha-Linolenic acid metabolism	ko00592	12	90	755	9891	gene11517;gene1299;gene15113;gene155;gene156;gene158;gene20053;gene20929;gene22653;gene24042;gene2711;gene29356	K18857+K10525+K05894+K10529+K10529+K10529+K16818+K00454+K05894+K05894+K00454+K00232	Pyruvate metabolism	ko00620	5	119	314	9891	gene18358;gene23697;gene2737;gene7117;gene9874	K01595+K01610+K00128+K14085+K01595	Ubiquitin mediated proteolysis	ko04120	13	219	849	9891	gene1018;gene10749;gene12736;gene1568;gene16089;gene1697;gene22592;gene25111;gene28297;gene2985;gene3107;gene6120;gene9945	K03363+K10260+K10260+K10260+K10576+K10260+K08770+K10260+K10581+K10144+K10260+K03363+K10581	Monoterpenoid biosynthesis	ko00902	3	11	493	9891	gene13195;gene13198;gene26632	K23232+K23232+K23810	Linoleic acid metabolism	ko00591	2	48	420	9891	gene2711;gene9608	K00454+K15718
Spliceosome	ko03040	18	359	755	9891	Vigna_radiata_var._radiata_newGene_3781;Vigna_radiata_var._radiata_newGene_4456;gene10261;gene11107;gene11182;gene11186;gene17186;gene17191;gene23976;gene24300;gene24412;gene26845;gene29381;gene29391;gene6631;gene7796;gene8915;gene9663	K12818+K03283+K12835+K12741+K12818+K12818+K12818+K12818+K03283+K12741+K12818+K12818+K12818+K12818+K12900+K12741+K12860+K12818	Zeatin biosynthesis	ko00908	3	75	314	9891	gene2303;gene6565;gene7594	K00279+K13496+K13496	Biosynthesis of amino acids	ko01230	31	324	849	9891	gene10682;gene10739;gene11384;gene11799;gene12462;gene1591;gene16127;gene16696;gene17939;gene18793;gene18948;gene19234;gene19954;gene20883;gene22392;gene23389;gene24288;gene24388;gene24908;gene26245;gene26873;gene27068;gene29139;gene3426;gene3721;gene5012;gene5205;gene6172;gene7845;gene8229;gene9612	K01803+K01915+K00850+K01850+K00030+K00817+K00616+K00850+K01738+K00873+K01623+K01649+K01803+K00264+K10206+K01681+K00814+K00600+K01626+K01738+K14152+K00058+K14677+K14455+K00134+K01915+K01689+K13034+K01834+K00600+K01733	Phagosome	ko04145	9	104	493	9891	Vigna_radiata_var._radiata_newGene_1994;gene13214;gene1491;gene15162;gene16154;gene23029;gene2671;gene28287;gene28620	K02154+K04392+K07897+K00921+K12182+K07374+K08057+K08488+K04392	Endocytosis	ko04144	12	319	420	9891	Vigna_radiata_var._radiata_newGene_3004;gene15782;gene18339;gene22859;gene23017;gene23406;gene26313;gene26315;gene5922;gene6714;gene7368;gene9472	K04646+K07889+K19476+K01115+K12191+K19476+K19476+K19476+K12198+K03283+K12472+K07889
Anthocyanin biosynthesis	ko00942	1	6	755	9891	gene13963	K12930	Citrate cycle (TCA cycle)	ko00020	2	62	314	9891	gene19163;gene23697	K00164+K01610	Nucleotide excision repair	ko03420	4	97	849	9891	gene11614;gene19572;gene21133;gene23925	K10739+K07466+K04802+K07466	Vitamin B6 metabolism	ko00750	2	21	493	9891	gene19526;gene19528	K13248+K13248	Purine metabolism	ko00230	3	197	420	9891	gene16515;gene20088;gene21245	K00942+K00940+K01522
ABC transporters	ko02010	17	148	755	9891	Vigna_radiata_var._radiata_newGene_4200;gene11566;gene12185;gene12576;gene13256;gene14474;gene1584;gene18581;gene19688;gene19690;gene203;gene21024;gene8119;gene9421;gene9440;gene9441;gene9443	K05658+K05658+K05658+K05681+K05666+K08712+K05681+K05666+K05681+K05681+K05658+K05666+K08712+K05674+K08712+K08712+K08712	Tryptophan metabolism	ko00380	5	103	314	9891	gene19699;gene22125;gene2737;gene27850;gene7117	K01426+K22588+K00128+K01593+K14085	Monoterpenoid biosynthesis	ko00902	3	11	849	9891	gene13199;gene24166;gene27978	K23232+K23232+K23810	Cysteine and methionine metabolism	ko00270	5	155	493	9891	gene20010;gene20502;gene21747;gene25972;gene29398	K00025+K00827+K01251+K00797+K00640	Tryptophan metabolism	ko00380	2	103	420	9891	gene17344;gene25129	K11816+K01593
Thiamine metabolism	ko00730	2	44	755	9891	gene21153;gene28715	K03147+K03146	Isoflavonoid biosynthesis	ko00943	1	65	314	9891	gene25407	K13264	Lysine biosynthesis	ko00300	1	12	849	9891	gene22392	K10206	Glycerolipid metabolism	ko00561	15	184	493	9891	gene10208;gene11087;gene12168;gene19886;gene20373;gene20405;gene21991;gene21999;gene2737;gene3224;gene4274;gene5535;gene5990;gene8649;gene8650	K13509+K13508+K00679+K13508+K13508+K13519+K00679+K00679+K00128+K00901+K13523+K00128+K07407+K00679+K00679
Propanoate metabolism	ko00640	3	48	755	9891	gene25883;gene29356;gene4951	K01895+K00232+K05605	RNA transport	ko03013	2	273	314	9891	gene4931;gene6696	K03260+K12881	Terpenoid backbone biosynthesis	ko00900	4	70	849	9891	gene10921;gene13205;gene19263;gene2626	K11778+K01662+K12742+K03527	Histidine metabolism	ko00340	2	35	493	9891	gene2737;gene5535	K00128+K00128
Terpenoid backbone biosynthesis	ko00900	4	70	755	9891	gene10921;gene4252;gene5686;gene5688	K11778+K13789+K12742+K12742									Linoleic acid metabolism	ko00591	5	48	849	9891	gene19637;gene21348;gene26455;gene6854;gene9608	K00454+K15718+K15718+K00454+K15718
Lysine degradation	ko00310	2	60	755	9891	gene147;gene8054	K00128+K00306									Flavone and flavonol biosynthesis	ko00944	9	30	849	9891	gene18247;gene25285;gene25404;gene25405;gene28536;gene4522;gene6511;gene6512;gene6514	K22772+K22794+K13264+K13264+K13264+K22771+K13264+K13264+K13264
Cutin, suberine and wax biosynthesis	ko00073	10	66	755	9891	gene12242;gene15620;gene16082;gene18324;gene19666;gene24207;gene28088;gene3056;gene4197;gene8580	K15400+K21995+K15398+K21995+K20495+K17991+K20769+K13356+K13407+K15400									Phagosome	ko04145	7	104	849	9891	gene16137;gene17812;gene22483;gene24725;gene27490;gene3556;gene8687	K08054+K08057+K07342+K08054+K09481+K10956+K07374
Sphingolipid metabolism	ko00600	9	94	755	9891	gene11855;gene12230;gene12360;gene14513;gene26707;gene2903;gene7179;gene8591;gene9569	K12309+K12309+K12309+K07407+K12309+K12309+K12309+K12309+K12309									SNARE interactions in vesicular transport	ko04130	1	55	849	9891	gene16350	K08486
Ribosome	ko03010	4	344	755	9891	Vigna_radiata_var._radiata_newGene_2298;gene2090;gene2446;gene7068	K02964+K02933+K02935+K02881									Anthocyanin biosynthesis	ko00942	1	6	849	9891	gene28534	K21383
Citrate cycle (TCA cycle)	ko00020	1	62	755	9891	gene9234	K01648									Oxidative phosphorylation	ko00190	8	145	849	9891	gene14998;gene15999;gene17293;gene22687;gene23284;gene24317;gene29497;gene6875	K01535+K03955+K01507+K11352+K01507+K01507+K01535+K01535
Carbon metabolism	ko01200	36	363	755	9891	Vigna_radiata_var._radiata_newGene_3322;gene10062;gene10400;gene1130;gene11384;gene11866;gene1247;gene1248;gene15431;gene16127;gene16696;gene17938;gene18248;gene18564;gene18583;gene19506;gene21453;gene21456;gene23011;gene2343;gene23605;gene24082;gene24608;gene25883;gene26245;gene27456;gene28279;gene28834;gene29356;gene4951;gene5205;gene6112;gene6172;gene6814;gene7890;gene8229	K01601+K01623+K00121+K00033+K00850+K00281+K01602+K01602+K01006+K00616+K00850+K01738+K00850+K03841+K00873+K00036+K01807+K01807+K02437+K00121+K00855+K01595+K01595+K01895+K01738+K00830+K05298+K03841+K00232+K05605+K01689+K00028+K13034+K01637+K01810+K00600									MAPK signaling pathway - plant	ko04016	78	505	849	9891	Vigna_radiata_var._radiata_newGene_4824;gene10533;gene10582;gene11100;gene11242;gene11256;gene11258;gene11506;gene11510;gene11511;gene11597;gene11698;gene11771;gene11818;gene11887;gene12455;gene12459;gene12745;gene1446;gene14726;gene15088;gene15269;gene15699;gene15700;gene16108;gene16532;gene17473;gene17691;gene17867;gene18175;gene18569;gene18710;gene18986;gene19742;gene19981;gene20219;gene20312;…	K16224+K14496+K13420+K13416+K13416+K13416+K13416+K13416+K13416+K13416+K13425+K13416+K13416+K13424+K14497+K20547+K20547+K13420+K13420+K13420+K20603+K02183+K13416+K13416+K20772+K13416+K13422+K14496+K13447+K14516+K20557+K13416+K13416+K13416+K20728+K13420+K20714+K20716+K13416+K13447+K13424+K14498+K13416+K13447+K17686+K14498+K14496+K02183+K13416+K20558+K13425+K13416+K13416+K20725+K13425+K13424+K20547+…
Cyanoamino acid metabolism	ko00460	13	132	755	9891	Vigna_radiata_var._radiata_newGene_1957;Vigna_radiata_var._radiata_newGene_2127;Vigna_radiata_var._radiata_newGene_4025;gene13481;gene17681;gene21208;gene21812;gene21813;gene23172;gene23173;gene23174;gene6172;gene8229	K12153+K20802+K01188+K20802+K12153+K12153+K05350+K05350+K20802+K20802+K20802+K13034+K00600									Pentose phosphate pathway	ko00030	6	103	849	9891	gene11384;gene16127;gene16696;gene18948;gene29473;gene7890	K00850+K00616+K00850+K01623+K00895+K01810
beta-Alanine metabolism	ko00410	7	73	755	9891	gene147;gene15058;gene26446;gene27820;gene29356;gene4951;gene7178	K00128+K12259+K00276+K00276+K00232+K05605+K12259									Propanoate metabolism	ko00640	2	48	849	9891	gene13794;gene25419	K00016+K05605
Nucleotide excision repair	ko03420	2	97	755	9891	Vigna_radiata_var._radiata_newGene_4086;gene17497	K10839+K06634									Brassinosteroid biosynthesis	ko00905	4	19	849	9891	gene19636;gene23246;gene24127;gene25395	K20623+K09587+K15639+K09590
Protein export	ko03060	1	110	755	9891	gene15487	K12946									Glycine, serine and threonine metabolism	ko00260	8	103	849	9891	gene23349;gene24388;gene25456;gene25457;gene27068;gene7845;gene8229;gene9612	K00276+K00600+K15919+K15919+K00058+K01834+K00600+K01733
Flavone and flavonol biosynthesis	ko00944	6	30	755	9891	gene18247;gene21475;gene25404;gene25405;gene25406;gene5214	K22772+K13083+K13264+K13264+K13264+K05280									Tropane, piperidine and pyridine alkaloid biosynthesis	ko00960	10	73	849	9891	gene1591;gene23349;gene2761;gene2763;gene2797;gene28599;gene29097;gene3426;gene5371;gene5372	K00817+K00276+K08081+K08081+K08081+K00815+K00815+K14455+K08081+K08081
Pentose and glucuronate interconversions	ko00040	26	363	755	9891	Vigna_radiata_var._radiata_newGene_4249;gene10310;gene1080;gene13086;gene14042;gene15165;gene15702;gene16750;gene1748;gene18483;gene19042;gene21447;gene2224;gene22593;gene22594;gene22595;gene24290;gene26840;gene27451;gene4266;gene4497;gene4800;gene5485;gene7074;gene7093;gene7617	K12447+K01184+K00012+K00012+K01728+K01051+K01051+K01728+K01051+K00078+K01728+K01051+K01051+K01051+K01051+K01051+K01051+K01184+K01184+K01213+K01728+K01051+K01728+K01051+K01051+K01728									Other glycan degradation	ko00511	4	105	849	9891	gene18717;gene2903;gene4166;gene7179	K01206+K12309+K12309+K12309
Fructose and mannose metabolism	ko00051	11	107	755	9891	gene10062;gene11384;gene16696;gene18248;gene18564;gene21749;gene24557;gene2680;gene28834;gene29473;gene8573	K01623+K00850+K00850+K00850+K03841+K00895+K00847+K00847+K03841+K00895+K19355
Linoleic acid metabolism	ko00591	4	48	755	9891	gene19589;gene20929;gene21348;gene2711	K15718+K00454+K15718+K00454
